# Supplementary material for: Diaquabis­[3-(hydroxy­imino)­butanoato]nickel(II)
Source: Acta Crystallogr Sect E Struct Rep Online. 2010 Feb 10;66(Pt 3):m277–8. doi: 10.1107/S1600536810004605 (PMC2983569; doi:10.1107/S1600536810004605)
Supplement: Supplementary file 1 [file e-66-0m277-sup1.cif]

##############################################################################
###                                                                        ###
###        Electronic paper (Acta Crystallographica Section E)             ###
###                                                                        ###
##############################################################################
#                                                                            #
# This CIF contains the data in a paper accepted for publication in Acta     #
# Crystallographica Section E. It conforms to the requirements of Notes      #
# for Authors for Section E, and has been peer reviewed under the auspices   #
# of the IUCr Commission on Journals.                                        #
#                                                                            #
# Full details of the Crystallographic Information File format               #
# are given in the paper "The Crystallographic Information File (CIF):       #
# a New Standard Archive File for Crystallography" by S. R. Hall, F. H.      #
# Allen and I. D. Brown [Acta Cryst. (1991), A47, 655-685].                  #
#                                                                            #
# The current version of the core CIF dictionary is obtainable from          #
# ftp://ftp.iucr.org/pub/cif_core.dic. The current version number is 2.4.    #
#                                                                            #
# Software is freely available for graphical display of the structure(s) in  #
# this CIF.  For information consult the CIF home page http://www.iucr.org/  #
# cif/home.html                                                              #
#                                                                            #
# This file may be used for bona fide research purposes within the           #
# scientific community so long as proper attribution is given to the journal # 
# article from which it was obtained.                                        #
#                                                                            #
##############################################################################
                                             
data_global
_audit_creation_method     SHELXL97
_journal_data_validation_number     ?
_journal_date_recd_electronic     2010-02-02
_journal_date_accepted     2010-02-05
_journal_name_full     'Acta Crystallographica, Section E'
_journal_year     2010
_journal_volume     66
_journal_issue      3
_journal_page_first     m277
_journal_page_last     m278
_journal_paper_category     QM
_journal_coeditor_code     JH2130
_publ_contact_author_name     'Turganbay S. Iskenderov'
_publ_contact_author_address
;
Karakalpakian University,
Department of Chemistry,
Universitet Keshesi 1,
742012 Nukus, Uzbekistan
;
_publ_contact_author_email     turgiskend@freemail.ru
_publ_contact_author_fax      380442393393
_publ_contact_author_phone      380442393393
_publ_section_title
;
Diaquabis[3-(hydroxyimino)butanoato]nickel(II)
;
loop_
    _publ_author_name
    _publ_author_address
    'Nikolay M. Dudarenko'
;
Department of Chemistry,
Kiev National Taras Shevchenko University,
Volodymyrska str. 64,
01601 Kiev, Ukraine
;
    'Valentina A. Kalibabchuk'
;
Department of General Chemistry,
O.O. Bohomolets National Medical University,
Shevchenko blvd. 13, 01601 Kiev, Ukraine
;
    'Maria L. Malysheva'
;
Department of Chemistry,
Kiev National Taras Shevchenko University,
Volodymyrska str. 64,
01601 Kiev, Ukraine
;
    'Turganbay S. Iskenderov'
;
Department of Chemistry,
Karakalpakian University,
Universitet Keshesi 1,
742012 Nukus, Uzbekistan
;
    'El\.zbieta Gumienna-Kontecka'
;
Faculty of Chemistry,
University of Wroc\/law,
14 F. Joliot-Curie str.,
50-383 Wroc\/law, Poland
;
data_I
_audit_creation_method     SHELXL-97
_chemical_name_systematic
;
Diaquabis[3-(hydroxyimino)butanoato]nickel(II)
;
_chemical_name_common     ?
_chemical_formula_moiety     'C8 H16 N2 Ni O8'
_chemical_formula_sum     'C8 H16 N2 Ni O8'
_chemical_formula_iupac     '[Ni (C4 H6 N O3)2 (H2 O)2]'
_chemical_formula_weight     326.94
_chemical_melting_point     ?
_symmetry_cell_setting     monoclinic
_symmetry_space_group_name_H-M     'P 21/n'
_symmetry_space_group_name_Hall     '-P 2yn'
loop_
    _symmetry_equiv_pos_as_xyz
    'x, y, z'
    '-x+1/2, y+1/2, -z+1/2'
    '-x, -y, -z'
    'x-1/2, -y-1/2, z-1/2'
_cell_length_a     9.6071(9)
_cell_length_b     7.1721(7)
_cell_length_c     9.6805(9)
_cell_angle_alpha     90.00
_cell_angle_beta     107.557(5)
_cell_angle_gamma     90.00
_cell_volume     635.94(10)
_cell_formula_units_Z     2
_cell_measurement_reflns_used     3254
_cell_measurement_theta_min     3.60
_cell_measurement_theta_max     27.48
_cell_measurement_temperature     120(2)
_exptl_crystal_description     block
_exptl_crystal_colour     lilac
_exptl_crystal_size_max     0.23
_exptl_crystal_size_mid     0.15
_exptl_crystal_size_min     0.11
_exptl_crystal_density_diffrn     1.707
_exptl_crystal_density_meas     ?
_exptl_crystal_density_method     'not measured'
_exptl_crystal_F_000     340
_exptl_absorpt_coefficient_mu     1.563
_exptl_absorpt_correction_type     'multi-scan'
_exptl_absorpt_process_details     '(SADABS, Sheldrick, 2001)'
_exptl_absorpt_correction_T_min     0.6216
_exptl_absorpt_correction_T_max     0.7962
_exptl_special_details
;
 ?
;
_diffrn_ambient_temperature     120(2)
_diffrn_radiation_type     MoK\a
_diffrn_radiation_wavelength     0.71073
_diffrn_radiation_source     'fine-focus sealed tube'
_diffrn_radiation_monochromator     'horizontally mounted graphite crystal'
_diffrn_measurement_device_type     'Nonius KappaCCD'
_diffrn_measurement_device     '95mm CCD camera on \k-goniostat'
_diffrn_measurement_method     '\f scans and \w scans with \k offset'
_diffrn_detector_area_resol_mean     9
_diffrn_reflns_number     4576
_diffrn_reflns_av_R_equivalents     0.0322
_diffrn_reflns_av_sigmaI/netI     0.0356
_diffrn_reflns_theta_min     3.58
_diffrn_reflns_theta_max     36.40
_diffrn_reflns_theta_full     25.00
_diffrn_measured_fraction_theta_max     0.526
_diffrn_measured_fraction_theta_full     0.996
_diffrn_reflns_limit_h_min     -16
_diffrn_reflns_limit_h_max     16
_diffrn_reflns_limit_k_min     -11
_diffrn_reflns_limit_k_max     11
_diffrn_reflns_limit_l_min     -16
_diffrn_reflns_limit_l_max     16
_diffrn_standards_number     ?
_diffrn_standards_interval_count     ?
_diffrn_standards_interval_time     ?
_diffrn_standards_decay_%     ?
_refine_special_details
;
 Refinement of F^2^ against ALL reflections.  The weighted R-factor wR and
 goodness of fit S are based on F^2^, conventional R-factors R are based
 on F, with F set to zero for negative F^2^. The threshold expression of
 F^2^ > 2sigma(F^2^) is used only for calculating R-factors(gt) etc. and is
 not relevant to the choice of reflections for refinement.  R-factors based
 on F^2^ are statistically about twice as large as those based on F, and R-
 factors based on ALL data will be even larger.
;
_reflns_number_total     1626
_reflns_number_gt     1286
_reflns_threshold_expression     >2sigma(I)
_refine_ls_structure_factor_coef     Fsqd
_refine_ls_matrix_type     full
_refine_ls_R_factor_all     0.0412
_refine_ls_R_factor_gt     0.0254
_refine_ls_wR_factor_gt     0.0568
_refine_ls_wR_factor_ref     0.0601
_refine_ls_goodness_of_fit_ref     1.053
_refine_ls_restrained_S_all     1.053
_refine_ls_number_reflns     1626
_refine_ls_number_parameters     101
_refine_ls_number_restraints     0
_refine_ls_hydrogen_treatment     mixed
_refine_ls_weighting_scheme     calc
_refine_ls_weighting_details
         'calc w=1/[\s^2^(Fo^2^)+(0.0307P)^2^+0.0000P] where P=(Fo^2^+2Fc^2^)/3'
_atom_sites_solution_hydrogens     geom
_atom_sites_solution_primary     direct
_atom_sites_solution_secondary     difmap
_refine_ls_shift/su_max     0.000
_refine_ls_shift/su_mean     0.000
_refine_diff_density_max     0.350
_refine_diff_density_min     -0.316
_refine_ls_extinction_method     none
_refine_ls_extinction_coef     ?
loop_
    _atom_type_symbol
    _atom_type_description
    _atom_type_scat_dispersion_real
    _atom_type_scat_dispersion_imag
    _atom_type_scat_source
    'C' 'C' 0.0033 0.0016
                         'International Tables Vol C Tables 4.2.6.8 and 6.1.1.4'
    'H' 'H' 0.0000 0.0000
                         'International Tables Vol C Tables 4.2.6.8 and 6.1.1.4'
    'N' 'N' 0.0061 0.0033
                         'International Tables Vol C Tables 4.2.6.8 and 6.1.1.4'
    'O' 'O' 0.0106 0.0060
                         'International Tables Vol C Tables 4.2.6.8 and 6.1.1.4'
    'Ni' 'Ni' 0.3393 1.1124
                         'International Tables Vol C Tables 4.2.6.8 and 6.1.1.4'
_computing_data_collection     'COLLECT (Nonius, 2000)'
_computing_cell_refinement     'Denzo/Scalepack (Otwinowski & Minor, 1997)'
_computing_data_reduction     'Denzo/Scalepack (Otwinowski & Minor, 1997)'
_computing_structure_solution     'SIR2004 (Burla <i>et al.</i>,  2005)'
_computing_structure_refinement     'SHELXL97 (Sheldrick, 2008)'
_computing_molecular_graphics     'ORTEP-3 for Windows (Farrugia, 1997)'
_computing_publication_material     'SHELXL97 (Sheldrick, 2008)'
loop_
    _atom_site_type_symbol
    _atom_site_label
    _atom_site_fract_x
    _atom_site_fract_y
    _atom_site_fract_z
    _atom_site_U_iso_or_equiv
    _atom_site_adp_type
    _atom_site_calc_flag
    _atom_site_refinement_flags
    _atom_site_occupancy
    _atom_site_disorder_assembly
    _atom_site_disorder_group
    Ni Ni1 0.0000 0.0000 0.0000 0.00914(9) Uani d S 1 . .
    O O1 -0.07925(12) 0.23226(15) -0.10969(11) 0.0129(2) Uani d . 1 . .
    O O2 -0.16372(12) 0.51946(16) -0.14813(12) 0.0144(3) Uani d . 1 . .
    O O3 0.00013(14) -0.01018(19) 0.30386(13) 0.0163(3) Uani d . 1 . .
    O O4 -0.20766(13) -0.12137(18) -0.07790(13) 0.0129(3) Uani d . 1 . .
    N N1 -0.05011(15) 0.09879(19) 0.17719(13) 0.0114(3) Uani d . 1 . .
    C C1 -0.13309(17) 0.3773(2) -0.07010(16) 0.0110(3) Uani d . 1 . .
    C C2 -0.1685(2) 0.3862(2) 0.07312(17) 0.0150(3) Uani d . 1 . .
    H H2A -0.1448 0.5116 0.1102 0.018 Uiso calc R 1 . .
    H H2B -0.2736 0.3737 0.0495 0.018 Uiso calc R 1 . .
    C C3 -0.10320(18) 0.2559(2) 0.19819(17) 0.0122(3) Uani d . 1 . .
    C C4 -0.1086(2) 0.3230(3) 0.34280(18) 0.0226(4) Uani d . 1 . .
    H H4A -0.0824 0.2229 0.4116 0.034 Uiso calc R 1 . .
    H H4B -0.2056 0.3649 0.3350 0.034 Uiso calc R 1 . .
    H H4C -0.0412 0.4243 0.3746 0.034 Uiso calc R 1 . .
    H H1O3 0.038(3) -0.085(3) 0.281(2) 0.026(7) Uiso d . 1 . .
    H H1O4 -0.253(3) -0.063(3) -0.158(3) 0.036(6) Uiso d . 1 . .
    H H2O4 -0.201(2) -0.227(3) -0.099(2) 0.028(6) Uiso d . 1 . .
loop_
    _atom_site_aniso_label
    _atom_site_aniso_U_11
    _atom_site_aniso_U_22
    _atom_site_aniso_U_33
    _atom_site_aniso_U_12
    _atom_site_aniso_U_13
    _atom_site_aniso_U_23
    Ni1 0.01179(16) 0.00714(14) 0.00827(13) 0.00080(13) 0.00266(10) -0.00010(12)
    O1 0.0177(7) 0.0086(6) 0.0119(5) 0.0016(5) 0.0037(5) 0.0000(4)
    O2 0.0171(6) 0.0095(6) 0.0139(5) 0.0014(5) 0.0004(5) 0.0008(4)
    O3 0.0226(7) 0.0163(6) 0.0109(5) 0.0079(6) 0.0066(5) 0.0046(5)
    O4 0.0156(7) 0.0096(6) 0.0126(6) 0.0009(5) 0.0029(5) -0.0003(5)
    N1 0.0119(7) 0.0131(7) 0.0085(6) 0.0000(6) 0.0021(5) 0.0022(5)
    C1 0.0082(8) 0.0095(8) 0.0120(7) -0.0021(6) -0.0021(6) -0.0014(6)
    C2 0.0173(9) 0.0119(8) 0.0167(8) 0.0029(7) 0.0064(7) -0.0011(6)
    C3 0.0104(8) 0.0138(8) 0.0130(7) -0.0012(7) 0.0042(6) -0.0016(6)
    C4 0.0324(12) 0.0199(10) 0.0177(9) 0.0072(8) 0.0110(8) -0.0031(7)
_geom_special_details
;
 All esds (except the esd in the dihedral angle between two l.s. planes)
 are estimated using the full covariance matrix.  The cell esds are taken
 into account individually in the estimation of esds in distances, angles
 and torsion angles; correlations between esds in cell parameters are only
 used when they are defined by crystal symmetry.  An approximate (isotropic)
 treatment of cell esds is used for estimating esds involving l.s. planes.
;
loop_
    _geom_bond_atom_site_label_1
    _geom_bond_atom_site_label_2
    _geom_bond_site_symmetry_2
    _geom_bond_distance
    _geom_bond_publ_flag
    Ni1 O1 3 1.9986(10) ?
    Ni1 O1 . 1.9986(10) ?
    Ni1 N1 . 2.0431(13) ?
    Ni1 N1 3 2.0431(13) ?
    Ni1 O4 3 2.0973(12) ?
    Ni1 O4 . 2.0973(12) ?
    O1 C1 . 1.2714(18) ?
    O2 C1 . 1.2499(19) ?
    O3 N1 . 1.4108(17) ?
    O3 H1O3 . 0.72(2) ?
    O4 H1O4 . 0.87(3) ?
    O4 H2O4 . 0.79(2) ?
    N1 C3 . 1.278(2) ?
    C1 C2 . 1.525(2) ?
    C2 C3 . 1.508(2) ?
    C2 H2A . 0.9700 ?
    C2 H2B . 0.9700 ?
    C3 C4 . 1.496(2) ?
    C4 H4A . 0.9600 ?
    C4 H4B . 0.9600 ?
    C4 H4C . 0.9600 ?
loop_
    _geom_angle_atom_site_label_1
    _geom_angle_atom_site_label_2
    _geom_angle_atom_site_label_3
    _geom_angle_site_symmetry_1
    _geom_angle_site_symmetry_3
    _geom_angle
    _geom_angle_publ_flag
    O1 Ni1 O1 3 . 180.00(7) ?
    O1 Ni1 N1 3 . 89.51(5) ?
    O1 Ni1 N1 . . 90.49(5) ?
    O1 Ni1 N1 3 3 90.49(5) ?
    O1 Ni1 N1 . 3 89.51(5) ?
    N1 Ni1 N1 . 3 180.00(7) ?
    O1 Ni1 O4 3 3 89.21(5) ?
    O1 Ni1 O4 . 3 90.79(5) ?
    N1 Ni1 O4 . 3 89.63(5) ?
    N1 Ni1 O4 3 3 90.37(5) ?
    O1 Ni1 O4 3 . 90.79(5) ?
    O1 Ni1 O4 . . 89.21(5) ?
    N1 Ni1 O4 . . 90.37(5) ?
    N1 Ni1 O4 3 . 89.63(5) ?
    O4 Ni1 O4 3 . 180.00(4) ?
    C1 O1 Ni1 . . 130.26(10) ?
    N1 O3 H1O3 . . 102.5(18) ?
    Ni1 O4 H1O4 . . 106.8(16) ?
    Ni1 O4 H2O4 . . 110.0(15) ?
    H1O4 O4 H2O4 . . 107(2) ?
    C3 N1 O3 . . 113.48(13) ?
    C3 N1 Ni1 . . 130.22(11) ?
    O3 N1 Ni1 . . 115.60(10) ?
    O2 C1 O1 . . 121.88(14) ?
    O2 C1 C2 . . 116.05(14) ?
    O1 C1 C2 . . 122.04(14) ?
    C3 C2 C1 . . 123.47(14) ?
    C3 C2 H2A . . 106.5 ?
    C1 C2 H2A . . 106.5 ?
    C3 C2 H2B . . 106.5 ?
    C1 C2 H2B . . 106.5 ?
    H2A C2 H2B . . 106.5 ?
    N1 C3 C4 . . 124.10(15) ?
    N1 C3 C2 . . 120.51(14) ?
    C4 C3 C2 . . 115.38(14) ?
    C3 C4 H4A . . 109.5 ?
    C3 C4 H4B . . 109.5 ?
    H4A C4 H4B . . 109.5 ?
    C3 C4 H4C . . 109.5 ?
    H4A C4 H4C . . 109.5 ?
    H4B C4 H4C . . 109.5 ?
loop_
    _geom_torsion_atom_site_label_1
    _geom_torsion_atom_site_label_2
    _geom_torsion_atom_site_label_3
    _geom_torsion_atom_site_label_4
    _geom_torsion_site_symmetry_1
    _geom_torsion_site_symmetry_2
    _geom_torsion_site_symmetry_3
    _geom_torsion_site_symmetry_4
    _geom_torsion
    _geom_torsion_publ_flag
    N1 Ni1 O1 C1 3 . . . -178.29(14) ?
    O4 Ni1 O1 C1 3 . . . -87.93(13) ?
    O4 Ni1 O1 C1 . . . . 92.07(13) ?
    O1 Ni1 N1 C3 3 . . . 176.44(15) ?
    O1 Ni1 N1 C3 . . . . -3.56(15) ?
    O4 Ni1 N1 C3 3 . . . 87.23(15) ?
    O4 Ni1 N1 C3 . . . . -92.77(15) ?
    O1 Ni1 N1 O3 3 . . . 6.79(10) ?
    O1 Ni1 N1 O3 . . . . -173.21(10) ?
    O4 Ni1 N1 O3 3 . . . -82.43(10) ?
    O4 Ni1 N1 O3 . . . . 97.57(10) ?
    Ni1 O1 C1 O2 . . . . 172.23(11) ?
    Ni1 O1 C1 C2 . . . . -9.7(2) ?
    O2 C1 C2 C3 . . . . -162.17(15) ?
    O1 C1 C2 C3 . . . . 19.6(2) ?
    O3 N1 C3 C4 . . . . 1.8(2) ?
    Ni1 N1 C3 C4 . . . . -168.07(13) ?
    O3 N1 C3 C2 . . . . -177.11(14) ?
    Ni1 N1 C3 C2 . . . . 13.1(2) ?
    C1 C2 C3 N1 . . . . -21.1(2) ?
    C1 C2 C3 C4 . . . . 159.90(16) ?
loop_
    _geom_hbond_atom_site_label_D
    _geom_hbond_atom_site_label_H
    _geom_hbond_atom_site_label_A
    _geom_hbond_site_symmetry_A
    _geom_hbond_distance_DH
    _geom_hbond_distance_HA
    _geom_hbond_distance_DA
    _geom_hbond_angle_DHA
    O4 H2O4 O2 1_545 0.79(2) 1.94(2) 2.7293(17) 175(2)
    O3 H1O3 O1 3 0.72(2) 2.10(2) 2.7404(17) 148(2)
    O4 H1O4 O2 2_444 0.87(3) 1.90(3) 2.7576(16) 167(2)
