# Supplementary material for: Diaquabis­[3-(hydroxy­imino)­butanoato]nickel(II)
Source: Acta Crystallogr Sect E Struct Rep Online. 2010 Feb 10;66(Pt 3):m277–8. doi: 10.1107/S1600536810004605 (PMC2983569; doi:10.1107/S1600536810004605)
Supplement: Supplementary file 2 [file e-66-0m277-Isup2.hkl]

# 
# h,k,l, Fc-squared, Fo-squared, sigma(Fo-squared) and status flag 
# 
data_I
_shelx_title ' 1 in P2(1)/n' 
_shelx_refln_list_code          4 
_shelx_F_calc_maximum      113.74 
_exptl_crystal_F_000       340.00 
_reflns_d_resolution_high  0.5988 
 
loop_ 
 _symmetry_equiv_pos_as_xyz 
 'x, y, z' 
 '-x+1/2, y+1/2, -z+1/2' 
 '-x, -y, -z' 
 'x-1/2, -y-1/2, z-1/2' 
 
_cell_length_a     9.6071 
_cell_length_b     7.1721 
_cell_length_c     9.6805 
_cell_angle_alpha  90.000 
_cell_angle_beta  107.557 
_cell_angle_gamma  90.000 
 
_shelx_F_squared_multiplier     1.000 
 
loop_ 
 _refln_index_h 
 _refln_index_k 
 _refln_index_l 
 _refln_F_squared_calc 
 _refln_F_squared_meas 
 _refln_F_squared_sigma 
 _refln_observed_status 
   2   0   0     4657.16     4534.62    236.92 o 
   4   0   0      443.17      350.45      6.15 o 
   6   0   0     1727.80     1775.77     15.47 o 
   8   0   0      479.69      526.34     27.99 o 
  10   0   0      587.47      625.14     23.77 o 
   1   1   0     4549.94     4618.34     94.98 o 
   2   1   0     5806.94     5944.02    117.53 o 
   3   1   0    12937.06    13677.32    100.13 o 
   4   1   0     2024.10     2066.86     22.80 o 
   5   1   0     3453.48     3387.28     52.44 o 
   6   1   0      288.80      320.44      7.24 o 
   7   1   0      140.80      144.26      6.64 o 
   8   1   0       11.36       11.68      6.98 o 
   9   1   0     1117.16     1125.08     25.27 o 
  10   1   0       17.29       14.06     15.48 o 
  11   1   0      248.64      268.22     21.34 o 
  12   1   0        2.15       13.39     18.49 o 
   0   2   0     3563.76     3637.83     96.10 o 
   1   2   0     2920.24     2852.04     58.84 o 
   2   2   0     1910.34     1768.18     27.18 o 
   3   2   0      393.15      393.20     11.71 o 
   4   2   0     4713.78     4746.92     44.90 o 
   5   2   0      416.05      456.64      8.04 o 
   6   2   0     5322.42     5524.99     61.26 o 
   7   2   0       34.14       39.62      7.05 o 
   8   2   0      728.04      770.55     26.61 o 
   9   2   0        0.62       10.63     16.82 o 
  10   2   0       85.49      101.09     19.50 o 
  11   2   0       75.40       53.48     21.26 o 
   1   3   0     3141.97     3344.54     95.58 o 
   2   3   0      254.40      308.80     14.05 o 
   3   3   0     3746.89     3727.79     46.54 o 
   4   3   0        4.00        6.54      3.82 o 
   5   3   0      709.35      689.94     14.78 o 
   6   3   0        0.28        6.25      6.61 o 
   7   3   0     1853.97     1909.49     45.88 o 
   8   3   0      442.89      431.07      9.65 o 
   9   3   0     1034.87     1040.72     27.20 o 
  10   3   0        4.35       -6.61     17.41 o 
  11   3   0      309.71      310.90     31.47 o 
   0   4   0     1901.44     1969.95     40.46 o 
   1   4   0       51.03       55.64      3.12 o 
   2   4   0     4199.97     4248.44     79.08 o 
   3   4   0       49.53       58.34      5.00 o 
   4   4   0      788.45      761.17     11.08 o 
   5   4   0       14.81       19.81      6.06 o 
   6   4   0      629.96      605.67     20.35 o 
   7   4   0        0.00       10.67      7.12 o 
   8   4   0      735.85      767.28     31.88 o 
   9   4   0        4.99       23.52     19.83 o 
  10   4   0      616.94      612.00     32.05 o 
   1   5   0     1198.97     1146.57     22.80 o 
   2   5   0        0.72        3.44      4.35 o 
   3   5   0     1808.18     1817.91     32.70 o 
   4   5   0      150.10      156.43      7.35 o 
   5   5   0      612.13      616.15      9.11 o 
   6   5   0       57.48       51.62      6.79 o 
   7   5   0     1138.59     1179.56     31.01 o 
   8   5   0      257.69      241.74     15.90 o 
   9   5   0      442.82      407.80     22.76 o 
   0   6   0      536.97      521.18     29.12 o 
   1   6   0      611.91      588.18     10.76 o 
   2   6   0      572.29      599.31     15.02 o 
   3   6   0       11.39       11.26      6.12 o 
   4   6   0      893.49      899.31     24.59 o 
   5   6   0      149.44      134.31      8.60 o 
   6   6   0     1359.52     1404.90     31.22 o 
   7   6   0       12.05       15.91      9.65 o 
   8   6   0      705.09      734.56     20.55 o 
   9   6   0       16.95       33.06     20.92 o 
   1   7   0      343.45      340.88     13.53 o 
   2   7   0      390.33      391.36     10.29 o 
   3   7   0     1026.30      983.75     14.83 o 
   4   7   0       51.70       54.14      8.34 o 
   5   7   0      902.77      923.61     14.65 o 
   6   7   0        6.74       14.75     11.12 o 
   7   7   0      322.63      292.16     13.15 o 
   8   7   0      118.97      119.07     15.72 o 
   0   8   0     2624.04     2525.32     38.75 o 
   1   8   0       14.88       21.53      9.27 o 
   2   8   0      335.22      344.70     13.71 o 
   3   8   0      105.25       92.23     13.09 o 
   4   8   0      241.78      237.00     13.36 o 
   5   8   0      221.36      178.85     22.47 o 
   6   8   0      486.96      503.12     23.01 o 
   1   9   0      635.63      600.47     29.96 o 
   2   9   0        0.35       12.65     12.00 o 
   3   9   0      763.86      718.03     31.05 o 
 -11   0   1       73.69       64.77     22.26 o 
  -9   0   1      117.99      114.64     12.93 o 
  -7   0   1      759.56      772.19     19.46 o 
  -5   0   1      981.16      954.91     22.60 o 
  -3   0   1     1863.54     1786.32     33.14 o 
   1   0   1     8923.33     8709.77    119.17 o 
   3   0   1      327.83      324.66      7.36 o 
   5   0   1     2532.18     2531.15     15.77 o 
   7   0   1      171.10      168.70     10.88 o 
   9   0   1      194.50      223.11     21.17 o 
 -12   1   1      133.25      109.13     26.36 o 
 -11   1   1       40.14       46.28     18.58 o 
 -10   1   1      732.76      711.50     24.27 o 
  -9   1   1       29.90       25.56      7.18 o 
  -8   1   1       30.70       28.29      5.82 o 
  -7   1   1       17.97       18.31      5.47 o 
  -6   1   1      113.58      101.85      7.82 o 
  -5   1   1        0.01        6.24      3.62 o 
  -4   1   1     3332.85     3283.90     54.21 o 
  -3   1   1      245.69      265.94      5.68 o 
  -2   1   1     1584.32     1572.48     10.55 o 
  -1   1   1     1141.54     1066.11     17.03 o 
   0   1   1     1059.61     1032.52     22.53 o 
   1   1   1      324.24      305.03      5.78 o 
   2   1   1     3485.27     3813.29     42.08 o 
   3   1   1     2171.89     2387.50     36.74 o 
   4   1   1     3435.17     3621.20     55.99 o 
   5   1   1        1.27        4.22      3.18 o 
   6   1   1      120.79      133.93      4.81 o 
   7   1   1        0.62        9.98      7.34 o 
   8   1   1      779.24      795.45     30.04 o 
   9   1   1        5.10        4.69     14.06 o 
  10   1   1      450.59      453.92     25.78 o 
  11   1   1       49.05       48.20     23.10 o 
 -11   2   1      245.56      217.92     24.52 o 
 -10   2   1       69.70       73.64     15.48 o 
  -9   2   1      286.70      313.20     10.37 o 
  -8   2   1       19.69       18.80      7.56 o 
  -7   2   1     1062.10     1038.12     24.30 o 
  -6   2   1       33.46       35.58      4.79 o 
  -5   2   1      547.81      526.91      5.31 o 
  -4   2   1     1866.18     1945.65     14.62 o 
  -3   2   1      450.46      410.99      6.27 o 
  -2   2   1      321.95      296.53      3.86 o 
  -1   2   1     3350.25     3352.31     53.57 o 
   0   2   1        2.56        4.58      1.64 o 
   1   2   1      212.40      197.10      3.01 o 
   2   2   1      247.75      244.62      5.40 o 
   3   2   1      389.62      373.08      6.33 o 
   4   2   1      319.99      318.86      7.28 o 
   5   2   1     3352.79     3560.95     41.44 o 
   6   2   1        7.17        9.14      6.20 o 
   7   2   1     1336.76     1362.58     25.94 o 
   8   2   1       16.69       22.18     13.98 o 
   9   2   1      143.64      109.29     16.15 o 
  10   2   1        0.46       17.83     20.42 o 
  11   2   1       57.45       69.79     21.17 o 
 -11   3   1       33.24       48.29     25.61 o 
 -10   3   1      271.05      294.74     26.78 o 
  -9   3   1        5.91       14.59     10.75 o 
  -8   3   1      850.44      901.99     17.28 o 
  -7   3   1       50.13       50.10      6.53 o 
  -6   3   1      871.44      898.71     16.46 o 
  -5   3   1        4.60        8.99      4.68 o 
  -4   3   1     1851.78     1714.33      9.21 o 
  -3   3   1        0.00        7.91      3.62 o 
  -2   3   1      248.76      202.01      4.93 o 
  -1   3   1       25.29       29.46      2.70 o 
   0   3   1      171.86      154.02      4.90 o 
   1   3   1      390.97      427.60      7.68 o 
   2   3   1     4066.50     4139.09     65.08 o 
   3   3   1        4.65        7.96      2.96 o 
   4   3   1      292.37      277.40      6.31 o 
   5   3   1      337.68      357.45     19.34 o 
   6   3   1      659.22      694.74     15.68 o 
   7   3   1      240.67      234.56     12.05 o 
   8   3   1      551.65      525.80     15.44 o 
   9   3   1      591.44      549.89     15.84 o 
  10   3   1       53.87       61.84     22.09 o 
 -10   4   1        1.44        8.37     21.01 o 
  -9   4   1      236.84      237.50     16.30 o 
  -8   4   1       11.10       16.48     10.07 o 
  -7   4   1     1088.78     1095.96     14.62 o 
  -6   4   1       97.18      106.81      6.36 o 
  -5   4   1      226.83      213.53      6.06 o 
  -4   4   1       62.05       65.31      5.39 o 
  -3   4   1     2556.74     2673.68     35.94 o 
  -2   4   1        1.10       12.75      4.27 o 
  -1   4   1     1598.99     1543.85     40.65 o 
   0   4   1       79.77       91.61      3.05 o 
   1   4   1      672.42      672.59     15.76 o 
   2   4   1       97.24       93.97      3.79 o 
   3   4   1      913.05      946.65     23.44 o 
   4   4   1        9.71       12.18      4.84 o 
   5   4   1       72.38       84.52      6.86 o 
   6   4   1      224.81      213.58     10.88 o 
   7   4   1       29.27       26.44      7.76 o 
   8   4   1       32.20       28.14     11.40 o 
   9   4   1      214.92      209.55     23.35 o 
  10   4   1        0.14       10.38     23.68 o 
 -10   5   1      290.46      294.99     26.61 o 
  -9   5   1       99.23      116.46     14.02 o 
  -8   5   1      417.45      455.70     16.03 o 
  -7   5   1        0.20        9.50      8.95 o 
  -6   5   1      336.17      356.03     10.68 o 
  -5   5   1       58.81       52.85      5.75 o 
  -4   5   1     1225.44     1228.92     21.57 o 
  -3   5   1        6.42       10.53      5.42 o 
  -2   5   1     1403.98     1440.26     28.70 o 
  -1   5   1        1.97        6.51      5.35 o 
   0   5   1      792.95      766.40     11.99 o 
   1   5   1       38.94       34.12      4.86 o 
   2   5   1      786.52      780.21     20.84 o 
   3   5   1      133.85      127.26      6.10 o 
   4   5   1       61.34       61.81      7.09 o 
   5   5   1      239.02      243.59      7.35 o 
   6   5   1      442.23      458.02      9.26 o 
   7   5   1      113.91      116.85     10.04 o 
   8   5   1      635.05      634.01     25.27 o 
   9   5   1       66.00       50.13     23.60 o 
  -9   6   1      263.67      273.11     26.36 o 
  -8   6   1        0.55       13.10     10.64 o 
  -7   6   1      882.94      878.20     78.47 o 
  -6   6   1        0.39        5.79      8.91 o 
  -5   6   1      666.51      670.78     23.62 o 
  -4   6   1       85.04       86.97      7.37 o 
  -3   6   1      625.40      635.36     10.87 o 
  -2   6   1      280.60      288.53     17.81 o 
  -1   6   1      350.94      357.46      9.18 o 
   0   6   1      529.58      562.01     12.39 o 
   1   6   1       89.21       91.83      8.58 o 
   2   6   1      598.23      596.71     14.31 o 
   3   6   1      399.26      391.25     19.80 o 
   4   6   1      199.07      200.91      8.56 o 
   5   6   1      803.68      850.77     11.50 o 
   6   6   1        0.35       16.03      7.66 o 
   7   6   1      271.80      277.61     16.55 o 
   8   6   1        0.20       16.90     21.84 o 
  -8   7   1      199.06      216.58     16.10 o 
  -7   7   1       10.84       17.67     11.55 o 
  -6   7   1      455.83      450.12     13.89 o 
  -5   7   1        0.17       10.88     14.47 o 
  -4   7   1      714.60      726.00     13.14 o 
  -3   7   1      491.11      484.30     13.91 o 
  -2   7   1      138.73      125.93      8.59 o 
  -1   7   1      191.39      185.90      9.58 o 
   0   7   1      156.81      167.17     10.48 o 
   1   7   1       42.91       38.56      9.13 o 
   2   7   1      539.85      582.56     27.96 o 
   3   7   1       72.24       60.91     10.06 o 
   4   7   1      682.32      674.48     14.45 o 
   5   7   1      144.17      149.79      9.66 o 
   6   7   1       94.38       85.41     10.00 o 
   7   7   1       15.40       16.19     13.02 o 
  -6   8   1       73.63       72.97     20.92 o 
  -5   8   1      217.43      244.64     22.14 o 
  -4   8   1      163.38      181.28     19.54 o 
  -3   8   1       18.50       23.26     10.80 o 
  -2   8   1        0.18       10.27      9.62 o 
  -1   8   1     1386.97     1437.85     19.87 o 
   0   8   1       67.99       65.57     17.45 o 
   1   8   1      681.27      652.54     16.96 o 
   2   8   1       26.34       17.48     10.37 o 
   3   8   1       18.56       22.90     10.79 o 
   4   8   1       45.43       46.84     12.37 o 
   5   8   1      306.03      348.31     24.36 o 
   6   8   1        6.76       20.00     23.10 o 
  -2   9   1      298.80      295.59     17.89 o 
  -1   9   1       13.11        9.46     15.19 o 
   0   9   1      219.41      222.98     16.63 o 
   1   9   1        4.83        6.24     13.93 o 
   2   9   1      331.07      320.21     19.94 o 
   3   9   1      196.67      193.82     28.87 o 
 -12   0   2       70.79       67.62     21.42 o 
 -10   0   2      251.29      240.59     12.57 o 
  -8   0   2       47.82       47.54      9.54 o 
  -6   0   2      953.64      944.33     12.16 o 
  -4   0   2      170.34      168.01      7.66 o 
  -2   0   2     2714.42     2636.70    123.90 o 
   0   0   2      822.62      791.58      8.87 o 
   2   0   2     2397.50     2566.43     85.82 o 
   4   0   2     1931.89     2000.19     29.21 o 
   6   0   2      984.71     1023.91     53.52 o 
   8   0   2      666.55      662.13     17.99 o 
 -12   1   2       53.49       67.12     19.50 o 
 -11   1   2      469.59      488.56     25.94 o 
 -10   1   2       13.36       12.71      7.83 o 
  -9   1   2      199.43      198.30      9.42 o 
  -8   1   2       15.50       14.91      6.07 o 
  -7   1   2      127.43      116.87      6.21 o 
  -6   1   2       99.28      102.63      5.12 o 
  -5   1   2     1564.65     1540.74     22.44 o 
  -4   1   2      278.23      257.71      5.30 o 
  -3   1   2      185.31      183.56      4.43 o 
  -2   1   2     1456.43     1506.74     13.96 o 
  -1   1   2       86.74       83.79      2.45 o 
   0   1   2        1.03        6.28      1.85 o 
   1   1   2      605.80      691.46     10.01 o 
   2   1   2      192.04      204.37      5.93 o 
   3   1   2     1864.94     1911.59     22.08 o 
   4   1   2      530.64      555.00      8.90 o 
   5   1   2      478.38      479.35      5.63 o 
   6   1   2      321.77      318.97      6.37 o 
   7   1   2      365.67      359.72      8.47 o 
   8   1   2      170.95      152.31     30.92 o 
   9   1   2      791.16      856.61     25.86 o 
  10   1   2        8.85       22.93     18.83 o 
  11   1   2      125.67      118.25     23.18 o 
 -12   2   2      173.21      132.64     27.20 o 
 -11   2   2       88.98      107.03     26.28 o 
 -10   2   2      500.68      523.62     13.87 o 
  -9   2   2       58.89       58.21      9.90 o 
  -8   2   2     1197.02     1222.82     22.71 o 
  -7   2   2      356.08      355.51     17.37 o 
  -6   2   2      168.99      154.16      4.68 o 
  -5   2   2       16.26       22.69      3.54 o 
  -4   2   2      129.46      155.21      3.41 o 
  -3   2   2        0.52        3.69      2.42 o 
  -2   2   2      410.82      426.03      3.21 o 
  -1   2   2        7.93       14.07      1.93 o 
   0   2   2      779.88      768.02      6.99 o 
   1   2   2     2668.40     2822.20     50.71 o 
   2   2   2     1047.44     1024.40     21.78 o 
   3   2   2        2.85        4.93      2.42 o 
   4   2   2     1813.17     1867.31     22.21 o 
   5   2   2        3.16        4.22      4.24 o 
   6   2   2      451.89      432.32     16.90 o 
   7   2   2        2.51       15.65     14.81 o 
   8   2   2      189.78      213.40     16.90 o 
   9   2   2      102.88      103.17     13.75 o 
  10   2   2      303.94      290.73     25.94 o 
  11   2   2       92.29       64.35     25.11 o 
 -11   3   2      266.94      232.90     22.60 o 
 -10   3   2        4.62       14.47     10.24 o 
  -9   3   2      254.28      268.25     11.68 o 
  -8   3   2      226.45      225.57     12.29 o 
  -7   3   2      211.66      242.23      9.83 o 
  -6   3   2      406.21      432.96     19.59 o 
  -5   3   2      795.14      864.13      8.04 o 
  -4   3   2        0.13        5.30      3.55 o 
  -3   3   2     1314.16     1304.79     15.87 o 
  -2   3   2      110.71      130.94      3.60 o 
  -1   3   2       97.84       85.85      3.15 o 
   0   3   2     2126.11     2264.47     15.11 o 
   1   3   2     2286.30     2480.03     49.71 o 
   2   3   2       27.38       37.34      4.36 o 
   3   3   2      127.83      115.74      4.16 o 
   4   3   2      112.91      120.19      4.55 o 
   5   3   2      294.95      288.79     17.63 o 
   6   3   2      187.54      191.13     10.32 o 
   7   3   2     1309.69     1307.79     27.11 o 
   8   3   2      270.81      236.62     14.33 o 
   9   3   2        7.23       15.80     11.74 o 
  10   3   2       10.50       11.55     13.28 o 
 -10   4   2       62.93       45.51     12.87 o 
  -9   4   2        0.86       10.64     10.32 o 
  -8   4   2      661.53      705.43     31.76 o 
  -7   4   2       75.44       65.91      8.34 o 
  -6   4   2      374.64      383.13     12.37 o 
  -5   4   2        0.11        7.48      5.08 o 
  -4   4   2     1822.48     1912.31     12.05 o 
  -3   4   2       59.47       50.93      4.99 o 
  -2   4   2     2847.04     2985.43     35.48 o 
  -1   4   2        7.03       10.40      3.06 o 
   0   4   2       26.67       18.92      2.58 o 
   1   4   2      182.85      186.49      4.60 o 
   2   4   2      887.89      870.53     12.81 o 
   3   4   2      459.07      451.80     10.34 o 
   4   4   2      518.60      544.25     16.37 o 
   5   4   2        0.00        6.31      7.16 o 
   6   4   2       54.28       48.97     11.36 o 
   7   4   2       31.00       29.75     10.58 o 
   8   4   2        2.92        1.17     10.79 o 
   9   4   2        0.91       13.66     12.79 o 
 -10   5   2        4.17       12.40     12.62 o 
  -9   5   2      120.77      128.14     22.55 o 
  -8   5   2      104.92       92.65     11.06 o 
  -7   5   2      278.37      269.39     11.04 o 
  -6   5   2      198.92      203.06     10.82 o 
  -5   5   2      836.45      842.58     11.82 o 
  -4   5   2      134.23      110.58      6.36 o 
  -3   5   2     1231.07     1209.15     25.16 o 
  -2   5   2        2.82        8.11      4.61 o 
  -1   5   2      569.20      588.79     13.11 o 
   0   5   2        6.51        7.32      4.62 o 
   1   5   2     2392.23     2415.93     19.45 o 
   2   5   2       12.84       14.90      4.43 o 
   3   5   2       12.49       16.48      5.96 o 
   4   5   2       33.57       31.73      6.50 o 
   5   5   2        3.54       10.57      8.38 o 
   6   5   2        1.01        7.24     10.39 o 
   7   5   2      637.11      622.28     26.99 o 
   8   5   2       99.44       86.37     13.26 o 
  -9   6   2        0.08       11.56     13.59 o 
  -8   6   2      387.49      411.22     13.79 o 
  -7   6   2       70.23       57.33     12.08 o 
  -6   6   2       78.43       79.05     10.12 o 
  -5   6   2        0.33        6.52      7.05 o 
  -4   6   2      280.47      289.47      9.25 o 
  -3   6   2      153.22      154.10      7.78 o 
  -2   6   2     1324.95     1315.00     38.20 o 
  -1   6   2        0.21        2.13      6.34 o 
   0   6   2      458.49      465.21     14.10 o 
   1   6   2      573.83      591.56      8.35 o 
   2   6   2      237.69      249.63     10.20 o 
   3   6   2       32.24       29.84      7.13 o 
   4   6   2      507.03      495.64     12.62 o 
   5   6   2        2.72       10.95      8.41 o 
   6   6   2      187.08      173.41     13.48 o 
   7   6   2       24.15       26.44     12.34 o 
   8   6   2       76.00       69.46     21.01 o 
  -8   7   2        0.29        1.18     12.54 o 
  -7   7   2      202.53      207.89     13.47 o 
  -6   7   2       99.33      105.23     16.68 o 
  -5   7   2      604.73      641.48     36.82 o 
  -4   7   2        0.65        9.29     11.10 o 
  -3   7   2       86.81      102.07      9.36 o 
  -2   7   2       19.71       15.89      8.31 o 
  -1   7   2      179.45      181.51      9.99 o 
   0   7   2       24.35       17.25      7.88 o 
   1   7   2      469.84      453.87     14.42 o 
   2   7   2        2.71        3.65      6.61 o 
   3   7   2      693.28      737.27     18.70 o 
   4   7   2       26.51       29.40      8.72 o 
   5   7   2      243.80      249.83     14.93 o 
   6   7   2        6.41        4.53     11.54 o 
   7   7   2       49.70       47.57     14.21 o 
  -6   8   2      431.05      436.26     17.60 o 
  -5   8   2       16.22       25.70     13.77 o 
  -4   8   2       95.77      114.88     16.66 o 
  -3   8   2       14.23       14.33     12.68 o 
  -2   8   2      214.62      216.99     12.19 o 
  -1   8   2       11.64       15.16      8.58 o 
   0   8   2      491.57      490.15     13.75 o 
   1   8   2        0.36        5.87     14.11 o 
   2   8   2       47.22       46.58     13.19 o 
   3   8   2        2.32       15.30     11.07 o 
   4   8   2      335.96      337.47     15.99 o 
   5   8   2       65.56       64.83     15.93 o 
  -2   9   2       16.76       49.88     25.78 o 
  -1   9   2      295.59      277.80     14.31 o 
   0   9   2       30.80       23.46     15.15 o 
   1   9   2       31.48       28.75     15.18 o 
   2   9   2       53.64       54.58     14.68 o 
 -11   0   3      692.70      729.12     40.67 o 
  -9   0   3     1192.39     1209.39     17.93 o 
  -7   0   3     1350.82     1326.90     29.67 o 
  -5   0   3     3696.22     3537.47     21.09 o 
  -3   0   3     6585.95     6559.22    223.53 o 
  -1   0   3     5980.58     5476.47    170.01 o 
   1   0   3       16.25       44.23      7.28 o 
   3   0   3     1801.56     1654.45     23.93 o 
   5   0   3     1354.88     1294.28     41.76 o 
   7   0   3     1726.08     1845.91     22.30 o 
 -12   1   3      700.08      684.56     30.71 o 
 -11   1   3        0.76        5.92      8.83 o 
 -10   1   3      483.24      490.64     14.83 o 
  -9   1   3       11.98       15.94      7.16 o 
  -8   1   3      740.65      735.85      9.60 o 
  -7   1   3        0.20        5.40      5.11 o 
  -6   1   3     5859.69     5687.62     41.56 o 
  -5   1   3      292.11      283.82      5.00 o 
  -4   1   3     1453.58     1452.12     21.19 o 
  -3   1   3      908.41      956.91      5.85 o 
  -2   1   3     2622.68     2531.68     23.92 o 
  -1   1   3      275.33      287.73      3.53 o 
   0   1   3     3324.29     3371.52     75.15 o 
   1   1   3      281.85      289.35      9.29 o 
   2   1   3     1223.46     1179.71     25.39 o 
   3   1   3       21.08       28.08      2.75 o 
   4   1   3     2070.71     2095.38     18.19 o 
   5   1   3     1371.41     1473.36     27.36 o 
   6   1   3     1155.25     1180.14     13.28 o 
   7   1   3        0.06       10.87      7.85 o 
   8   1   3      942.52      937.75     28.24 o 
   9   1   3       30.76       13.81     19.58 o 
  10   1   3      528.39      517.35     27.37 o 
 -12   2   3       98.71       80.67     24.60 o 
 -11   2   3      602.80      620.95     15.04 o 
 -10   2   3       26.99       27.68      9.36 o 
  -9   2   3     1852.93     1914.93     30.10 o 
  -8   2   3        7.98        9.11      6.02 o 
  -7   2   3     1134.28     1160.60     12.84 o 
  -6   2   3       40.86       41.10      4.66 o 
  -5   2   3      622.53      576.89     12.73 o 
  -4   2   3       15.69       17.86      1.86 o 
  -3   2   3     2688.21     2591.87     31.93 o 
  -2   2   3     1963.68     2088.70      7.44 o 
  -1   2   3     2461.05     2506.50     38.14 o 
   0   2   3      155.75      154.24      4.10 o 
   1   2   3     3902.81     4010.53     36.77 o 
   2   2   3      200.05      231.29      3.91 o 
   3   2   3     5852.99     6190.14    105.41 o 
   4   2   3      123.99      132.38      9.05 o 
   5   2   3     1211.12     1194.78     14.36 o 
   6   2   3        9.42       10.92      8.43 o 
   7   2   3      224.51      224.81     14.90 o 
   8   2   3       93.39       72.62     11.54 o 
   9   2   3      554.27      519.54     30.09 o 
  10   2   3       23.31       25.86     17.83 o 
 -11   3   3       79.67       68.81     12.21 o 
 -10   3   3      649.73      625.97     15.40 o 
  -9   3   3       29.74       37.49      9.63 o 
  -8   3   3      962.25     1002.42     17.66 o 
  -7   3   3      519.70      526.43     10.05 o 
  -6   3   3      933.43      928.24     19.27 o 
  -5   3   3       38.78       42.93      5.33 o 
  -4   3   3     1681.59     1646.53     24.47 o 
  -3   3   3       35.41       37.48      2.62 o 
  -2   3   3     1460.91     1414.79      9.98 o 
  -1   3   3     1149.05     1236.08     15.83 o 
   0   3   3     7573.21     7776.93    120.85 o 
   1   3   3       57.69       60.42      3.68 o 
   2   3   3     3218.34     3243.77    102.47 o 
   3   3   3      153.04      166.34      6.63 o 
   4   3   3      348.81      343.96      8.11 o 
   5   3   3      188.61      179.23     18.58 o 
   6   3   3     2025.05     1995.07     22.24 o 
   7   3   3        7.87       10.02      9.12 o 
   8   3   3      389.14      368.03     14.80 o 
   9   3   3       20.38       19.32     10.38 o 
  10   3   3       93.89      104.94     16.77 o 
 -11   4   3        2.59       10.25     11.43 o 
 -10   4   3       18.84       17.72     10.38 o 
  -9   4   3      193.63      199.89     15.06 o 
  -8   4   3       71.93       61.70     10.16 o 
  -7   4   3      753.17      735.63     11.99 o 
  -6   4   3      166.31      162.52      7.86 o 
  -5   4   3     1825.70     1848.87     37.20 o 
  -4   4   3       14.34       21.31      6.02 o 
  -3   4   3     6655.33     6868.36    139.30 o 
  -2   4   3       10.68        9.59      3.25 o 
  -1   4   3      980.32      934.31     11.18 o 
   0   4   3       14.31       17.29      4.04 o 
   1   4   3      999.45     1000.41     25.27 o 
   2   4   3       39.02       49.37      4.56 o 
   3   4   3     1955.06     1970.79     57.78 o 
   4   4   3        1.00        4.21      5.87 o 
   5   4   3     1335.62     1353.08     20.50 o 
   6   4   3        7.88        9.51     10.48 o 
   7   4   3      433.82      427.87     15.73 o 
   8   4   3       72.07       66.52     14.10 o 
   9   4   3      516.16      510.77     15.23 o 
 -10   5   3      174.44      176.80     16.84 o 
  -9   5   3        3.99       12.07      9.69 o 
  -8   5   3      253.28      259.27     12.55 o 
  -7   5   3      536.65      495.71     11.49 o 
  -6   5   3      713.48      740.45     11.78 o 
  -5   5   3        6.19        9.35      6.54 o 
  -4   5   3     2502.60     2542.48     25.35 o 
  -3   5   3       91.87       91.11     10.33 o 
  -2   5   3     1260.48     1270.97     35.27 o 
  -1   5   3      120.08      122.41      5.99 o 
   0   5   3     2690.23     2725.35     16.71 o 
   1   5   3        7.97       16.19      4.99 o 
   2   5   3     1483.31     1480.69     10.77 o 
   3   5   3      280.61      271.06      7.71 o 
   4   5   3      333.26      332.91     10.08 o 
   5   5   3       42.46       40.81     11.36 o 
   6   5   3     1747.28     1772.01     23.71 o 
   7   5   3       14.91       25.25     11.50 o 
   8   5   3      274.12      275.04     19.02 o 
   9   5   3       11.60       14.81     16.99 o 
  -9   6   3      839.34      847.25     22.73 o 
  -8   6   3        3.84       10.66      9.88 o 
  -7   6   3      462.14      478.61     13.69 o 
  -6   6   3       68.59       61.35      9.58 o 
  -5   6   3       75.49       69.79      8.28 o 
  -4   6   3       44.87       29.02      9.87 o 
  -3   6   3      799.23      822.19     55.19 o 
  -2   6   3        5.35        7.47      7.23 o 
  -1   6   3     1686.46     1712.33     28.29 o 
   0   6   3      162.05      163.01      7.24 o 
   1   6   3     2214.29     2215.08     33.36 o 
   2   6   3       76.67       65.21      7.18 o 
   3   6   3     1849.15     1908.19     50.78 o 
   4   6   3        3.40        8.53      7.77 o 
   5   6   3      362.62      379.03     14.45 o 
   6   6   3        6.64        8.16     12.47 o 
   7   6   3       63.82       51.83     15.27 o 
   8   6   3        0.01       23.52     21.51 o 
  -8   7   3      166.60      151.16     15.76 o 
  -7   7   3        1.22        6.99     13.22 o 
  -6   7   3      875.59      891.34     19.00 o 
  -5   7   3      144.31      111.64     15.70 o 
  -4   7   3      331.46      343.64     26.82 o 
  -3   7   3      326.37      314.78     15.74 o 
  -2   7   3      513.45      521.41     18.79 o 
  -1   7   3      420.66      398.49     20.16 o 
   0   7   3     1196.20     1226.95     38.84 o 
   1   7   3        3.02        6.94     10.76 o 
   2   7   3      940.10      926.98     20.92 o 
   3   7   3       52.02       47.15      7.98 o 
   4   7   3      820.23      830.98     22.64 o 
   5   7   3      173.05      146.89     14.73 o 
   6   7   3      270.16      226.43     15.59 o 
  -6   8   3       12.01       34.98     22.34 o 
  -5   8   3      789.94      770.15     22.03 o 
  -4   8   3       53.26       52.97     14.65 o 
  -3   8   3      940.67      956.88     53.06 o 
  -2   8   3        7.94       12.80     13.92 o 
  -1   8   3      635.23      646.92     15.48 o 
   0   8   3       21.99       19.36     10.14 o 
   1   8   3       21.40       28.22     11.25 o 
   2   8   3       50.61       43.74     13.76 o 
   3   8   3      355.86      336.86     17.40 o 
   4   8   3       38.11       53.24     12.29 o 
  -1   9   3        1.41       -2.09     19.92 o 
   1   9   3       13.05        6.69     21.59 o 
 -12   0   4       84.81       81.51     15.05 o 
 -10   0   4     1121.99     1116.03     32.14 o 
  -8   0   4      496.62      481.08     11.89 o 
  -6   0   4     2648.30     2500.36     20.62 o 
  -4   0   4     7036.45     7011.98    291.90 o 
  -2   0   4     5483.47     5580.87     70.55 o 
   0   0   4      349.59      378.36      4.97 o 
   2   0   4      692.09      685.61     31.55 o 
   4   0   4      921.09      905.72     12.41 o 
   6   0   4      320.26      302.17     10.04 o 
 -12   1   4        4.81        4.53     11.59 o 
 -11   1   4      307.26      322.72     11.21 o 
 -10   1   4       72.55       68.81      8.54 o 
  -9   1   4      161.18      167.94      8.34 o 
  -8   1   4        0.43        9.97      5.58 o 
  -7   1   4     3502.99     3382.73     37.90 o 
  -6   1   4      216.79      204.72      7.57 o 
  -5   1   4     1940.50     1881.12     19.75 o 
  -4   1   4       74.63       70.22      3.51 o 
  -3   1   4      715.26      657.33     12.97 o 
  -2   1   4     2768.52     2902.81     32.43 o 
  -1   1   4     8191.14     8373.46     62.18 o 
   0   1   4      102.82      118.38      4.15 o 
   1   1   4      601.93      539.49      8.26 o 
   2   1   4       79.20       92.40      4.23 o 
   3   1   4      534.76      500.60      7.31 o 
   4   1   4      625.10      622.69     11.95 o 
   5   1   4      721.75      752.38      8.76 o 
   6   1   4       43.15       30.87      7.35 o 
   7   1   4      356.99      341.15     18.95 o 
   8   1   4       39.74       39.26     10.59 o 
   9   1   4      343.51      314.16     18.58 o 
 -12   2   4      157.69      159.96     13.98 o 
 -11   2   4        0.10        9.86     10.10 o 
 -10   2   4      910.10      892.39     31.96 o 
  -9   2   4      146.61      131.84      8.24 o 
  -8   2   4      751.43      699.85     10.63 o 
  -7   2   4       12.22       13.91      5.95 o 
  -6   2   4      377.00      395.95     13.70 o 
  -5   2   4       16.56       17.26      4.76 o 
  -4   2   4     1739.94     1681.53     17.94 o 
  -3   2   4      595.43      578.07      6.90 o 
  -2   2   4     1565.51     1461.38     15.73 o 
  -1   2   4       18.51       32.53      3.49 o 
   0   2   4     1933.39     1838.85     30.91 o 
   1   2   4      425.66      437.99      5.26 o 
   2   2   4     4477.08     4602.45     55.19 o 
   3   2   4      133.20      133.55      5.58 o 
   4   2   4      938.15      937.85     17.23 o 
   5   2   4       55.79       49.13      6.84 o 
   6   2   4       51.94       58.83     10.21 o 
   7   2   4        8.79       12.33     10.07 o 
   8   2   4      262.63      255.71     17.24 o 
   9   2   4      123.57      120.04     16.84 o 
 -12   3   4       17.69       10.13     21.26 o 
 -11   3   4      214.31      212.95     12.64 o 
 -10   3   4       69.09       62.34     12.63 o 
  -9   3   4      544.29      571.50     16.13 o 
  -8   3   4      117.31      121.30     12.89 o 
  -7   3   4      639.05      636.01     11.10 o 
  -6   3   4       16.12       23.95      7.19 o 
  -5   3   4      861.68      847.15     10.27 o 
  -4   3   4        3.35        9.17      3.26 o 
  -3   3   4     1025.44      929.31     11.11 o 
  -2   3   4       39.18       34.46      3.16 o 
  -1   3   4     1394.20     1375.84     14.81 o 
   0   3   4       53.68       60.13      4.09 o 
   1   3   4     2721.21     2646.12     20.07 o 
   2   3   4      591.49      580.52      7.74 o 
   3   3   4      520.54      508.08      7.76 o 
   4   3   4       28.13       28.43      5.67 o 
   5   3   4     1709.50     1700.37     21.70 o 
   6   3   4       38.82       38.00      8.89 o 
   7   3   4      446.71      438.01     17.02 o 
   8   3   4        0.45        6.13     10.07 o 
   9   3   4       29.21       42.28     12.92 o 
 -11   4   4        0.19        3.97     11.66 o 
 -10   4   4      155.23      140.70     13.17 o 
  -9   4   4        0.03        6.30     11.82 o 
  -8   4   4      452.22      470.49     11.36 o 
  -7   4   4        2.83        8.28      7.40 o 
  -6   4   4      300.80      303.43      8.89 o 
  -5   4   4        0.02        3.42      3.63 o 
  -4   4   4     2415.01     2461.58     37.16 o 
  -3   4   4      117.49      125.82      6.22 o 
  -2   4   4      686.05      668.37      6.16 o 
  -1   4   4       44.89       50.30      5.19 o 
   0   4   4      704.86      675.72     10.91 o 
   1   4   4        1.82       12.06      5.60 o 
   2   4   4     1079.69     1080.18     24.23 o 
   3   4   4       60.94       56.86      6.40 o 
   4   4   4      563.05      562.91     25.57 o 
   5   4   4       69.96       70.07     11.00 o 
   6   4   4      890.92      898.64     14.68 o 
   7   4   4        3.02        2.71      9.45 o 
   8   4   4      672.40      657.80     34.07 o 
   9   4   4       23.27       38.33     22.68 o 
 -10   5   4       55.07       53.67     13.01 o 
  -9   5   4      499.91      511.11     16.52 o 
  -8   5   4       61.12       61.61     11.19 o 
  -7   5   4      213.53      208.00     10.83 o 
  -6   5   4       17.62       20.74      7.79 o 
  -5   5   4      441.11      422.66      9.89 o 
  -4   5   4       51.89       45.10      6.30 o 
  -3   5   4      784.19      758.06     23.29 o 
  -2   5   4        6.75        6.62      5.26 o 
  -1   5   4      790.66      807.62     10.06 o 
   0   5   4      574.37      566.54      7.75 o 
   1   5   4     1254.80     1299.79     20.21 o 
   2   5   4        1.00        6.11      5.21 o 
   3   5   4      217.50      223.45     13.87 o 
   4   5   4       63.97       37.23      9.43 o 
   5   5   4     1306.66     1251.38     20.03 o 
   6   5   4       59.80       56.96     15.23 o 
   7   5   4      791.53      753.98     16.60 o 
   8   5   4        0.47       -1.26     22.34 o 
  -9   6   4      101.92      106.36     16.57 o 
  -8   6   4      335.57      344.26     13.27 o 
  -7   6   4        4.48        4.66      8.44 o 
  -6   6   4      257.45      242.13     11.75 o 
  -5   6   4        1.05        1.23     10.10 o 
  -4   6   4      418.14      446.04     13.41 o 
  -3   6   4        1.41       10.01     10.46 o 
  -2   6   4      237.64      239.41     10.96 o 
  -1   6   4      181.30      168.03      6.52 o 
   0   6   4      638.26      653.85     14.29 o 
   1   6   4       50.78       35.67      6.45 o 
   2   6   4     1913.51     1869.62     18.19 o 
   3   6   4       16.21       19.84     11.88 o 
   4   6   4     1066.48     1094.56     19.29 o 
   5   6   4        8.19       10.10     12.17 o 
   6   6   4      158.08      164.51     15.90 o 
   7   6   4        9.69        7.36     21.34 o 
  -8   7   4       94.06       98.25     26.19 o 
  -7   7   4      388.70      375.69     33.85 o 
  -6   7   4      185.05      195.01     17.97 o 
  -5   7   4      225.21      260.50     18.08 o 
  -4   7   4      104.18       97.56     14.51 o 
  -3   7   4      148.51      180.73     15.10 o 
  -2   7   4      307.70      283.91     34.73 o 
  -1   7   4     1168.85     1153.57     37.03 o 
   0   7   4        9.31       15.76      8.85 o 
   1   7   4      597.25      590.37     18.37 o 
   2   7   4       45.47       33.82     10.75 o 
   3   7   4      536.03      541.98     22.00 o 
   4   7   4       90.34       90.60     16.44 o 
   5   7   4      251.51      223.59     16.45 o 
  -5   8   4       46.13       55.06     15.76 o 
  -4   8   4      524.01      513.72     28.91 o 
  -3   8   4       15.13       17.84     12.92 o 
  -2   8   4     1034.20     1073.54     50.80 o 
  -1   8   4        3.50       20.14     12.99 o 
   0   8   4      144.62      136.09     17.41 o 
   1   8   4       23.61       25.57     13.44 o 
   2   8   4      108.89       93.87     16.04 o 
   3   8   4       55.19       63.67     14.51 o 
 -11   0   5      592.58      573.01     19.47 o 
  -9   0   5      323.15      311.58     22.97 o 
  -7   0   5      152.18      145.77      9.28 o 
  -5   0   5      658.94      635.38     36.86 o 
  -3   0   5     3344.61     3504.37    114.58 o 
  -1   0   5      174.67      161.25      6.36 o 
   1   0   5      118.11      106.46      7.72 o 
   3   0   5      988.51     1003.64     18.75 o 
   5   0   5        4.75        8.38      8.02 o 
   7   0   5      616.89      663.30     21.67 o 
 -12   1   5      100.16      100.74     12.08 o 
 -11   1   5      207.99      187.48     11.00 o 
 -10   1   5       12.86        9.04      8.50 o 
  -9   1   5        7.59        9.90      7.25 o 
  -8   1   5      714.06      687.39     15.00 o 
  -7   1   5       45.97       50.23      7.41 o 
  -6   1   5     1447.60     1449.40     30.89 o 
  -5   1   5      267.74      280.13      5.87 o 
  -4   1   5       26.53       28.04      3.19 o 
  -3   1   5      143.51      145.80      4.55 o 
  -2   1   5     2047.39     2004.69     35.68 o 
  -1   1   5       46.12       49.19      3.83 o 
   0   1   5      871.27      895.55      9.54 o 
   1   1   5      100.35      108.05     13.21 o 
   2   1   5      214.03      218.56      5.81 o 
   3   1   5       41.89       43.37      5.57 o 
   4   1   5      552.61      540.03      7.72 o 
   5   1   5       23.61       17.54      6.26 o 
   6   1   5       69.65       61.62      7.04 o 
   7   1   5       35.89       37.50     10.86 o 
   8   1   5       49.97       44.61     10.65 o 
 -12   2   5       53.27       50.18     16.80 o 
 -11   2   5      153.32      151.23     14.28 o 
 -10   2   5      123.98      108.10      9.57 o 
  -9   2   5       40.19       39.94      8.22 o 
  -8   2   5      111.58      100.25      6.84 o 
  -7   2   5       41.73       44.15      7.57 o 
  -6   2   5       59.86       60.24      7.38 o 
  -5   2   5     1189.57     1177.91     12.25 o 
  -4   2   5      444.27      449.31      8.64 o 
  -3   2   5      944.96      944.55     13.66 o 
  -2   2   5       89.98       90.95      3.46 o 
  -1   2   5      196.50      176.52      3.65 o 
   0   2   5      176.08      168.98      4.36 o 
   1   2   5     1527.46     1486.98     19.10 o 
   2   2   5      632.83      675.89      8.52 o 
   3   2   5      566.62      553.47     12.21 o 
   4   2   5        0.84        6.80      5.43 o 
   5   2   5       20.83       21.37      7.07 o 
   6   2   5       56.63       44.30      9.05 o 
   7   2   5      114.07      111.28     14.35 o 
   8   2   5       18.03       10.22     11.09 o 
   9   2   5       66.27       82.00     13.46 o 
 -11   3   5        3.48       20.28     10.87 o 
 -10   3   5      331.69      363.81     14.42 o 
  -9   3   5        0.49       11.99      9.28 o 
  -8   3   5      240.62      225.47     15.67 o 
  -7   3   5       39.10       23.23     13.39 o 
  -6   3   5        3.84        8.01      4.07 o 
  -5   3   5      764.74      771.70      9.72 o 
  -4   3   5      552.07      556.20      6.97 o 
  -3   3   5        9.76       13.06      4.09 o 
  -2   3   5     1109.54     1093.40     17.49 o 
  -1   3   5       63.61       75.12      4.96 o 
   0   3   5      537.52      547.56      6.86 o 
   1   3   5      182.94      195.36      6.71 o 
   2   3   5        4.61        9.52      5.41 o 
   3   3   5       52.50       50.31      6.17 o 
   4   3   5      494.89      500.32      8.47 o 
   5   3   5       75.70       70.42      8.46 o 
   6   3   5      480.16      482.31     22.38 o 
   7   3   5       66.13       49.91     10.58 o 
   8   3   5       42.00       39.64     10.60 o 
 -11   4   5      129.18      129.56     19.26 o 
 -10   4   5       12.65       17.71     11.52 o 
  -9   4   5      534.77      553.48     46.53 o 
  -8   4   5        0.96       19.00     12.36 o 
  -7   4   5      361.37      371.93     10.68 o 
  -6   4   5      131.96      129.97      5.82 o 
  -5   4   5      632.60      641.57      7.35 o 
  -4   4   5       68.92       60.99      5.75 o 
  -3   4   5       48.91       57.39      6.13 o 
  -2   4   5        0.08        5.45      4.30 o 
  -1   4   5        4.04        9.14      5.80 o 
   0   4   5       59.78       57.01      5.08 o 
   1   4   5     1288.12     1294.90     23.83 o 
   2   4   5      145.12      140.48      7.15 o 
   3   4   5       66.12       65.26      6.08 o 
   4   4   5        9.33       11.35      7.27 o 
   5   4   5      327.13      334.58     14.99 o 
   6   4   5        6.72       13.69      9.87 o 
   7   4   5      380.15      349.48     13.26 o 
   8   4   5        0.29        7.87     12.94 o 
 -10   5   5      313.81      307.99     21.02 o 
  -9   5   5      109.02       95.86     16.64 o 
  -8   5   5      479.47      491.09     23.01 o 
  -7   5   5       10.95       12.29      8.53 o 
  -6   5   5      102.88       92.52      9.05 o 
  -5   5   5      411.02      399.02     10.84 o 
  -4   5   5      317.42      318.74     20.75 o 
  -3   5   5       71.61       65.07      7.37 o 
  -2   5   5       27.41       27.92      7.14 o 
  -1   5   5        5.25       13.62      5.91 o 
   0   5   5       65.66       73.98      5.28 o 
   1   5   5        0.92        7.63      5.91 o 
   2   5   5      143.93      147.95      7.89 o 
   3   5   5        0.22       10.09      8.82 o 
   4   5   5      713.22      697.27     17.08 o 
   5   5   5        6.14       14.46     10.07 o 
   6   5   5      479.96      490.58     16.00 o 
   7   5   5       12.60       15.19     10.79 o 
  -9   6   5       35.41       54.23     23.26 o 
  -8   6   5        4.77       13.66     10.58 o 
  -7   6   5       17.72       24.18      9.40 o 
  -6   6   5        0.23        7.31     11.21 o 
  -5   6   5      342.31      367.27     19.21 o 
  -4   6   5        5.64       10.75     10.70 o 
  -3   6   5      311.18      312.52     10.86 o 
  -2   6   5      156.22      129.10     10.13 o 
  -1   6   5      157.42      166.07      9.38 o 
   0   6   5       21.42       25.79      6.31 o 
   1   6   5      247.27      233.95      8.35 o 
   2   6   5      290.17      263.57     10.33 o 
   3   6   5      142.78      138.43     11.99 o 
   4   6   5       23.51        9.90      9.92 o 
   5   6   5      236.29      218.97     13.15 o 
   6   6   5       27.88       36.02     13.39 o 
  -8   7   5      159.12      201.77     24.77 o 
  -7   7   5        6.46        6.95     12.73 o 
  -6   7   5      176.44      168.33     14.68 o 
  -5   7   5       76.60       74.64     17.66 o 
  -4   7   5        5.21       15.06     13.17 o 
  -3   7   5      145.82      142.70     13.97 o 
  -2   7   5      482.16      501.72     27.41 o 
  -1   7   5       34.21       41.50     11.02 o 
   0   7   5      400.93      379.26     17.55 o 
   1   7   5        6.58       13.14     10.42 o 
   2   7   5      203.04      216.87     13.22 o 
   3   7   5       81.21       66.67     10.50 o 
   4   7   5      145.73      136.71     12.95 o 
  -5   8   5       99.97       94.29     19.62 o 
  -4   8   5        1.04       10.40     15.12 o 
  -3   8   5      263.61      284.77     19.79 o 
  -2   8   5        0.50        9.64     15.20 o 
  -1   8   5       97.93      103.77     16.99 o 
   0   8   5       66.24       69.04     22.68 o 
   1   8   5      128.42      117.50     19.58 o 
   3   8   5      418.54      386.21     28.54 o 
 -12   0   6      172.63      196.32     16.84 o 
 -10   0   6      661.43      635.17     50.17 o 
  -8   0   6     1062.04     1042.95     40.13 o 
  -6   0   6      923.53      950.64     45.73 o 
  -4   0   6      433.76      435.86     13.39 o 
  -2   0   6      912.08      922.35     22.43 o 
   0   0   6     1196.41     1180.31     20.84 o 
   2   0   6     5252.53     5345.19    102.77 o 
   4   0   6     1384.22     1416.44     46.19 o 
   6   0   6      450.86      460.17     16.41 o 
 -12   1   6       57.55       43.54     10.57 o 
 -11   1   6      126.75      124.08     11.05 o 
 -10   1   6      197.79      186.63     10.42 o 
  -9   1   6      205.66      178.79      7.73 o 
  -8   1   6      177.72      160.16      7.51 o 
  -7   1   6     1557.17     1539.24     35.48 o 
  -6   1   6       33.66       33.78      6.68 o 
  -5   1   6      375.24      360.55      6.02 o 
  -4   1   6       69.38       66.20      4.90 o 
  -3   1   6     2228.98     2130.31     33.89 o 
  -2   1   6      145.88      142.74      4.09 o 
  -1   1   6     2647.44     2621.57     25.16 o 
   0   1   6      652.57      633.27      9.92 o 
   1   1   6     1068.87     1033.13     12.94 o 
   2   1   6       63.26       67.07      5.29 o 
   3   1   6     2114.44     2162.84     29.23 o 
   4   1   6       32.04       25.11      7.16 o 
   5   1   6      672.31      699.43     22.77 o 
   6   1   6      259.26      242.87     11.59 o 
   7   1   6      432.93      408.75     27.99 o 
   8   1   6        6.73        6.82     11.49 o 
 -11   2   6       29.61       31.60      9.86 o 
 -10   2   6      192.65      184.13     10.50 o 
  -9   2   6        2.62        6.48      7.71 o 
  -8   2   6        8.93       13.75      7.72 o 
  -7   2   6      189.52      174.15      7.98 o 
  -6   2   6      857.02      855.74     12.06 o 
  -5   2   6        0.10       12.94      5.44 o 
  -4   2   6     2925.60     2986.35     24.66 o 
  -3   2   6       10.95       18.29      3.92 o 
  -2   2   6     2494.63     2552.67     41.87 o 
  -1   2   6      946.08      957.95     11.86 o 
   0   2   6     2358.04     2366.59     14.32 o 
   1   2   6      168.05      151.02      5.03 o 
   2   2   6      660.21      679.37     11.38 o 
   3   2   6        8.19       10.94      6.11 o 
   4   2   6      247.73      234.97      7.06 o 
   5   2   6        9.17        8.38      6.93 o 
   6   2   6      777.91      787.97     16.76 o 
   7   2   6      100.84       93.96     11.51 o 
   8   2   6      472.82      454.01     15.18 o 
 -11   3   6      224.01      235.33     14.68 o 
 -10   3   6       33.41       29.31     10.99 o 
  -9   3   6     1281.68     1287.36     26.10 o 
  -8   3   6      121.84       99.39     13.76 o 
  -7   3   6      335.38      350.30     15.90 o 
  -6   3   6      919.33      903.74     23.80 o 
  -5   3   6      654.00      658.38      7.26 o 
  -4   3   6      774.79      763.98     12.49 o 
  -3   3   6     1907.13     1933.69     25.02 o 
  -2   3   6       17.45       14.25      4.91 o 
  -1   3   6     1451.62     1453.78     27.06 o 
   0   3   6       97.93       86.66      6.59 o 
   1   3   6      761.97      724.30     12.02 o 
   2   3   6        0.31        7.09      6.27 o 
   3   3   6      855.13      828.54     22.87 o 
   4   3   6       13.21       10.23      6.52 o 
   5   3   6      589.03      588.32     13.55 o 
   6   3   6       44.77       35.29     10.07 o 
   7   3   6       58.05       63.91     11.70 o 
 -10   4   6      467.77      493.87     16.41 o 
  -9   4   6        0.01        6.42     13.21 o 
  -8   4   6     1048.88     1033.72     19.17 o 
  -7   4   6       19.67       18.83      8.76 o 
  -6   4   6     2330.82     2428.88     19.68 o 
  -5   4   6        3.40        8.78      4.46 o 
  -4   4   6      459.46      481.02     12.15 o 
  -3   4   6      112.78      101.32      6.09 o 
  -2   4   6       43.24       44.55      6.40 o 
  -1   4   6      232.20      229.74      7.28 o 
   0   4   6     2224.33     2187.90     16.05 o 
   1   4   6       39.22       39.62      6.57 o 
   2   4   6      597.74      576.20     14.82 o 
   3   4   6       83.47       64.19      7.75 o 
   4   4   6      360.08      381.33     20.39 o 
   5   4   6        8.73       14.70      9.21 o 
   6   4   6      724.35      702.91     15.97 o 
   7   4   6        3.61        6.26     10.65 o 
 -10   5   6       44.61       57.41     25.86 o 
  -9   5   6     1088.00     1091.09     41.01 o 
  -8   5   6       65.56       63.04     13.64 o 
  -7   5   6      253.73      236.99     15.94 o 
  -6   5   6      208.91      196.22      7.81 o 
  -5   5   6      916.99      944.17     10.83 o 
  -4   5   6       15.50        8.95      7.48 o 
  -3   5   6     1367.51     1384.37     34.09 o 
  -2   5   6       23.14       20.87      8.36 o 
  -1   5   6      181.29      188.66      7.50 o 
   0   5   6       84.64       76.39      7.02 o 
   1   5   6       72.92       80.15      8.31 o 
   2   5   6      168.38      161.90      8.95 o 
   3   5   6      720.83      745.54     14.33 o 
   4   5   6       15.69       32.78     10.57 o 
   5   5   6      881.87      852.06     16.53 o 
   6   5   6        0.69        6.10     12.00 o 
  -9   6   6        7.86       20.08     20.84 o 
  -8   6   6      170.61      208.05     17.36 o 
  -7   6   6        0.17       28.37     23.43 o 
  -6   6   6      612.17      636.98     12.79 o 
  -5   6   6        2.14       14.60     12.20 o 
  -4   6   6      662.85      663.40     30.24 o 
  -3   6   6       10.45       14.50      9.80 o 
  -2   6   6      661.52      697.12     12.93 o 
  -1   6   6      122.30      127.72     10.19 o 
   0   6   6     1032.70     1034.23     14.55 o 
   1   6   6      272.70      262.35     10.66 o 
   2   6   6      148.01      131.89     11.72 o 
   3   6   6       25.49       23.84     11.29 o 
   4   6   6       34.66       30.00     11.71 o 
   5   6   6        9.26       11.15     11.37 o 
  -7   7   6      546.77      576.60     27.37 o 
  -6   7   6       57.81       44.96     14.69 o 
  -5   7   6      230.69      254.94     17.88 o 
  -4   7   6       38.83       34.26     12.80 o 
  -3   7   6      548.99      568.13     19.12 o 
  -2   7   6        9.71       19.12      9.83 o 
  -1   7   6      644.45      630.74     21.67 o 
   0   7   6       95.94       73.13     10.48 o 
   1   7   6      325.78      299.66     35.86 o 
   2   7   6        1.92       13.81     11.03 o 
   3   7   6      343.71      328.15     15.30 o 
  -4   8   6      323.69      354.08     23.35 o 
  -3   8   6       19.33       27.69     15.45 o 
  -2   8   6      354.46      357.43     19.48 o 
  -1   8   6        1.58       10.63     23.60 o 
 -11   0   7      329.70      331.97     21.13 o 
  -9   0   7      374.32      363.84     15.25 o 
  -7   0   7     1527.13     1550.88     28.45 o 
  -5   0   7      473.66      471.80     12.01 o 
  -3   0   7     1015.18      932.84     25.82 o 
  -1   0   7      163.85      147.18      8.83 o 
   1   0   7     1437.35     1433.05     25.78 o 
   3   0   7     3584.89     3772.13     80.80 o 
   5   0   7     1554.04     1632.84     45.69 o 
   7   0   7      346.66      370.73     28.79 o 
 -12   1   7      388.11      434.58     30.71 o 
 -11   1   7        7.64       15.87      9.08 o 
 -10   1   7      415.08      436.85     12.41 o 
  -9   1   7       28.05       29.42      8.08 o 
  -8   1   7      874.25      873.49     13.83 o 
  -7   1   7        3.17       13.69      8.06 o 
  -6   1   7      384.76      394.99      9.36 o 
  -5   1   7       30.46       39.38      5.40 o 
  -4   1   7      810.37      783.67      9.71 o 
  -3   1   7      167.06      153.85      4.67 o 
  -2   1   7     1631.92     1633.92     18.76 o 
  -1   1   7      151.48      154.77      5.45 o 
   0   1   7     1171.52     1127.87     13.80 o 
   1   1   7      614.02      620.59     13.11 o 
   2   1   7     2280.25     2247.79     20.06 o 
   3   1   7      193.30      211.64      8.35 o 
   4   1   7      598.67      603.38     12.41 o 
   5   1   7      424.69      405.04     13.69 o 
   6   1   7      629.52      645.61     15.04 o 
   7   1   7      114.64       95.40     13.76 o 
 -11   2   7      448.58      440.55     14.43 o 
 -10   2   7       37.70       34.72      8.64 o 
  -9   2   7      301.88      280.84     14.05 o 
  -8   2   7       50.17       37.47      8.28 o 
  -7   2   7      615.34      596.07     13.43 o 
  -6   2   7        4.65       10.16      6.55 o 
  -5   2   7      893.93      928.39     11.00 o 
  -4   2   7      154.04      150.71      5.47 o 
  -3   2   7     1511.24     1591.06     18.51 o 
  -2   2   7     1235.20     1255.74     16.61 o 
  -1   2   7     3346.11     3228.52     50.97 o 
   0   2   7        9.83       18.13      5.27 o 
   1   2   7     1095.74     1088.25     13.85 o 
   2   2   7      163.35      173.22      6.59 o 
   3   2   7       92.07      104.92      8.02 o 
   4   2   7      152.90      150.38      8.92 o 
   5   2   7      461.90      465.16     17.51 o 
   6   2   7        0.90       13.02      9.81 o 
   7   2   7      727.26      746.60     18.09 o 
 -10   3   7      536.53      553.82     18.04 o 
  -9   3   7      246.46      243.02     17.79 o 
  -8   3   7      417.52      409.22     24.81 o 
  -7   3   7       12.36       18.68      9.51 o 
  -6   3   7      810.42      848.62     17.78 o 
  -5   3   7      319.68      317.48      8.26 o 
  -4   3   7     2823.55     2881.45     23.20 o 
  -3   3   7        6.68        9.13      4.32 o 
  -2   3   7     1108.61     1166.48     16.56 o 
  -1   3   7       53.58       53.72      5.75 o 
   0   3   7      311.16      353.06      7.13 o 
   1   3   7       10.85       13.24      6.55 o 
   2   3   7      890.95      847.54     11.40 o 
   3   3   7       48.91       38.68      7.66 o 
   4   3   7     1278.93     1253.64     25.03 o 
   5   3   7        4.64        6.32     10.17 o 
   6   3   7       99.13      112.39     14.27 o 
 -10   4   7       36.13       45.42     13.60 o 
  -9   4   7      422.91      423.36     18.95 o 
  -8   4   7       33.53       25.97     10.49 o 
  -7   4   7     1366.96     1396.04     36.98 o 
  -6   4   7        1.62        8.04      5.85 o 
  -5   4   7     1729.22     1742.52     19.36 o 
  -4   4   7       59.35       50.39      5.82 o 
  -3   4   7        7.51       11.68      5.62 o 
  -2   4   7        4.55        9.95      6.50 o 
  -1   4   7     1688.77     1677.43     27.37 o 
   0   4   7        6.32        4.94      6.87 o 
   1   4   7     1439.39     1404.22     22.15 o 
   2   4   7        0.75       10.86      6.73 o 
   3   4   7      163.59      152.97      9.67 o 
   4   4   7       26.04       21.04      9.84 o 
   5   4   7      817.97      829.82     15.63 o 
   6   4   7        7.87        4.66     11.21 o 
  -9   5   7        3.59       -2.67     12.73 o 
  -8   5   7      546.55      587.26     24.77 o 
  -7   5   7       68.16       68.70      8.04 o 
  -6   5   7      280.47      282.63     15.79 o 
  -5   5   7       58.72       63.42      7.58 o 
  -4   5   7     1369.40     1399.03     13.41 o 
  -3   5   7        0.36        4.45      8.79 o 
  -2   5   7      995.78     1018.87     49.75 o 
  -1   5   7        7.89        7.32     11.18 o 
   0   5   7      435.59      407.05     10.81 o 
   1   5   7       95.32       77.63      8.48 o 
   2   5   7      524.67      534.32     16.28 o 
   3   5   7       33.60       39.93     10.69 o 
   4   5   7      632.70      637.48     26.60 o 
   5   5   7        7.38       11.84     10.91 o 
  -8   6   7        5.13        6.78     17.91 o 
  -7   6   7      630.51      643.30     23.77 o 
  -6   6   7       79.84       88.11     11.57 o 
  -5   6   7     1019.01     1044.24     19.12 o 
  -4   6   7       45.37       36.90      9.66 o 
  -3   6   7      650.60      657.96     13.91 o 
  -2   6   7       69.32       58.03     13.65 o 
  -1   6   7     1063.51     1061.56     28.03 o 
   0   6   7        1.79       17.56     10.34 o 
   1   6   7      412.12      402.98     11.85 o 
   2   6   7        7.63        8.95     10.24 o 
   3   6   7       26.80       24.72     10.91 o 
   4   6   7       35.09       34.23     22.60 o 
  -6   7   7      417.20      427.78     12.96 o 
  -5   7   7        0.12       12.26      9.16 o 
  -4   7   7      643.14      698.04     29.29 o 
  -3   7   7        8.00       17.92     10.93 o 
  -2   7   7      674.68      658.63     23.73 o 
  -1   7   7      110.43      117.96     17.39 o 
   0   7   7      263.01      252.72     18.87 o 
   1   7   7       39.21       41.97     15.79 o 
   2   7   7      379.61      384.62     33.35 o 
 -10   0   8      107.34      106.61     16.30 o 
  -8   0   8      411.12      389.81     19.50 o 
  -6   0   8        4.08       14.62      9.44 o 
  -4   0   8      128.72      130.95      8.47 o 
  -2   0   8      848.47      823.98     20.34 o 
   0   0   8        5.12       13.31     10.63 o 
   2   0   8      248.67      266.29     16.57 o 
   4   0   8      592.25      586.40     15.70 o 
   6   0   8      379.54      361.19     27.37 o 
 -11   1   8      254.10      262.12     12.53 o 
 -10   1   8      121.79       97.53     10.34 o 
  -9   1   8      339.59      374.44     19.36 o 
  -8   1   8      143.21      117.81     10.20 o 
  -7   1   8      268.35      258.06     10.23 o 
  -6   1   8       29.10       28.59      8.11 o 
  -5   1   8      232.31      239.45      8.18 o 
  -4   1   8        2.24        8.18      5.86 o 
  -3   1   8      157.96      180.53      6.38 o 
  -2   1   8        0.39       11.50      5.13 o 
  -1   1   8        3.97        7.67      5.10 o 
   0   1   8       15.39       15.22      5.59 o 
   1   1   8      798.98      795.13      9.11 o 
   2   1   8      163.95      154.13      8.11 o 
   3   1   8      190.87      195.36     12.06 o 
   4   1   8        1.76       17.49     10.50 o 
   5   1   8       40.40       35.95     11.57 o 
   6   1   8       61.43       50.87     12.56 o 
 -11   2   8       18.57       32.14     20.67 o 
 -10   2   8       56.31       74.32     10.95 o 
  -9   2   8       31.57       31.33     11.37 o 
  -8   2   8      644.01      663.44     11.70 o 
  -7   2   8        2.87        7.22      6.98 o 
  -6   2   8      579.46      581.77     12.81 o 
  -5   2   8      493.31      475.25      9.62 o 
  -4   2   8       80.02       80.32      4.96 o 
  -3   2   8        1.03        7.20      6.37 o 
  -2   2   8      366.75      391.53     11.50 o 
  -1   2   8      370.59      341.85     11.25 o 
   0   2   8      289.96      284.71      8.07 o 
   1   2   8       96.52       97.99      6.82 o 
   2   2   8       61.57       58.46      5.86 o 
   3   2   8       46.88       49.26      9.08 o 
   4   2   8      216.12      233.43      9.87 o 
   5   2   8       18.27       21.96      9.36 o 
   6   2   8      164.24      151.71     12.17 o 
 -10   3   8        3.95       17.02     10.30 o 
  -9   3   8      105.94      109.35     14.03 o 
  -8   3   8       26.60       27.46      8.59 o 
  -7   3   8        5.28       13.70      7.69 o 
  -6   3   8        0.17        9.64      6.08 o 
  -5   3   8      788.80      785.52     11.32 o 
  -4   3   8      124.29      115.69      7.63 o 
  -3   3   8      760.16      728.06     10.21 o 
  -2   3   8       54.09       52.44      6.15 o 
  -1   3   8      224.82      235.38      7.35 o 
   0   3   8        2.36       10.56      5.76 o 
   1   3   8       88.28      104.61      6.63 o 
   2   3   8      108.53       96.76      6.98 o 
   3   3   8      339.08      312.59     16.45 o 
   4   3   8        0.06       10.21      8.84 o 
   5   3   8      120.01      120.38     14.39 o 
  -9   4   8        7.79       13.74     11.40 o 
  -8   4   8       55.43       58.40     15.44 o 
  -7   4   8        0.08        5.82      6.46 o 
  -6   4   8      459.67      446.83      9.03 o 
  -5   4   8        6.72       12.04      6.55 o 
  -4   4   8       30.56       37.13      7.36 o 
  -3   4   8        0.80        5.32      5.92 o 
  -2   4   8      346.02      340.99     15.00 o 
  -1   4   8       44.29       34.70      6.20 o 
   0   4   8     1406.50     1412.83     26.29 o 
   1   4   8       43.32       44.22      6.15 o 
   2   4   8       33.17       45.12      9.51 o 
   3   4   8       76.24       49.15      9.49 o 
   4   4   8      284.57      298.07     14.23 o 
  -9   5   8      150.75      143.02     21.34 o 
  -8   5   8        5.75        6.03     11.40 o 
  -7   5   8       43.09       48.58      7.99 o 
  -6   5   8        8.09       20.17      9.13 o 
  -5   5   8      415.38      406.66     11.09 o 
  -4   5   8        0.23        6.33      6.15 o 
  -3   5   8      277.08      287.10      9.91 o 
  -2   5   8        4.10        9.08      7.93 o 
  -1   5   8      240.63      225.87     14.14 o 
   0   5   8       83.01       87.85     11.35 o 
   1   5   8      400.75      403.94     12.61 o 
   2   5   8       20.93       19.39      9.25 o 
   3   5   8      672.91      684.40     31.18 o 
  -7   6   8       47.41       48.11     11.01 o 
  -6   6   8      283.37      301.91     21.67 o 
  -5   6   8        8.84       17.90      8.72 o 
  -4   6   8      183.33      202.32     11.99 o 
  -3   6   8       21.98       32.45      9.84 o 
  -2   6   8      511.41      517.53     18.99 o 
  -1   6   8       33.99       23.28     13.03 o 
   0   6   8      432.98      425.20     31.42 o 
   1   6   8       38.21       38.00      9.56 o 
   2   6   8       24.01       21.06     11.36 o 
  -6   7   8        7.56        9.21     14.98 o 
  -5   7   8      238.42      221.59     14.27 o 
  -4   7   8       11.58       10.35      9.87 o 
  -3   7   8      355.67      355.22     19.75 o 
  -2   7   8       15.54       21.60     13.74 o 
  -1   7   8       80.80       82.32     13.46 o 
   0   7   8        0.17        3.26     19.25 o 
  -6   8   8       56.05       43.01     17.91 o 
  -5   8   8        1.17        9.12     16.74 o 
  -5   9   8       16.07       13.56     15.40 o 
  -5  10   8       37.80       29.21     20.25 o 
  -9   0   9      764.71      780.71     28.12 o 
  -7   0   9      399.37      407.72     23.93 o 
  -5   0   9       18.41       35.19     10.84 o 
  -3   0   9     1377.89     1359.15     26.36 o 
  -1   0   9      586.30      583.96     19.08 o 
   1   0   9      361.36      369.39     19.00 o 
   3   0   9      283.75      288.13     24.27 o 
   5   0   9       84.86       71.55     24.44 o 
 -10   1   9      374.01      372.07     14.10 o 
  -9   1   9       91.46       79.80     11.60 o 
  -8   1   9      378.91      335.45     15.36 o 
  -7   1   9        1.73        8.73      8.82 o 
  -6   1   9      568.92      512.91     10.65 o 
  -5   1   9        0.58        8.63      6.73 o 
  -4   1   9     1056.72     1104.46     19.79 o 
  -3   1   9      127.74      114.96     10.85 o 
  -2   1   9      150.66      161.84     11.93 o 
  -1   1   9        0.02        8.24      9.07 o 
   0   1   9      527.75      541.30     11.31 o 
   1   1   9       53.97       55.74     10.39 o 
   2   1   9      403.31      416.89     12.54 o 
   3   1   9        5.03       16.84      8.40 o 
   4   1   9        3.00       13.57      9.63 o 
   5   1   9       29.74       41.07     10.16 o 
 -10   2   9        3.94        9.71     11.64 o 
  -9   2   9      449.60      426.70     15.64 o 
  -8   2   9        0.22       13.30      8.41 o 
  -7   2   9     1035.19     1051.62     14.84 o 
  -6   2   9        1.21        6.93      7.90 o 
  -5   2   9      599.20      596.01     12.61 o 
  -4   2   9       77.40       61.82      6.14 o 
  -3   2   9      597.18      571.51     10.15 o 
  -2   2   9       14.66       18.77      6.27 o 
  -1   2   9      170.56      169.88      7.71 o 
   0   2   9      151.81      158.34      7.89 o 
   1   2   9       29.45       28.87      7.00 o 
   2   2   9        0.89        2.76      6.07 o 
   3   2   9      528.01      550.38     16.44 o 
   4   2   9       60.08       61.55      9.97 o 
   5   2   9      530.22      505.26     15.95 o 
  -9   3   9       50.83       58.21     12.08 o 
  -8   3   9      135.75      127.47     10.30 o 
  -7   3   9       54.13       74.01      9.99 o 
  -6   3   9      715.61      744.58     13.73 o 
  -5   3   9      215.78      216.87      9.23 o 
  -4   3   9      319.21      298.07     19.67 o 
  -3   3   9      209.82      183.55     11.73 o 
  -2   3   9      234.28      220.30      8.19 o 
  -1   3   9       31.48       28.51      7.01 o 
   0   3   9      568.57      594.48     16.31 o 
   1   3   9       64.34       56.93      7.04 o 
   2   3   9      523.50      566.59     10.01 o 
   3   3   9      143.58      128.09     11.87 o 
   4   3   9      339.09      351.86     13.42 o 
  -9   4   9      107.21      121.20     15.68 o 
  -8   4   9        2.11       10.73      9.62 o 
  -7   4   9       30.10       23.89      7.33 o 
  -6   4   9       33.34       23.86      7.78 o 
  -5   4   9       98.28       91.57      9.52 o 
  -4   4   9       11.82       14.36      9.04 o 
  -3   4   9      371.89      390.26     14.73 o 
  -2   4   9        0.13        8.28      7.47 o 
  -1   4   9     1774.50     1814.32     17.78 o 
   0   4   9        2.07        9.14      7.57 o 
   1   4   9      336.61      351.83     10.18 o 
   2   4   9        5.49        5.22      9.01 o 
   3   4   9      226.40      219.05     12.99 o 
  -8   5   9        3.85       10.10      9.24 o 
  -7   5   9        0.44        6.45      8.62 o 
  -6   5   9      260.51      250.67     13.40 o 
  -5   5   9      138.24      153.55     11.63 o 
  -4   5   9      301.79      285.18     13.99 o 
  -3   5   9       15.26       21.32      9.39 o 
  -2   5   9      410.51      430.56     12.09 o 
  -1   5   9       12.33       15.75      9.08 o 
   0   5   9      488.49      485.63     11.02 o 
   1   5   9       17.64       26.72     11.16 o 
   2   5   9      504.68      499.64     15.62 o 
   3   5   9       34.62       31.97     11.13 o 
  -7   6   9      430.78      448.14     18.24 o 
  -6   6   9        0.01       12.53     10.79 o 
  -5   6   9      200.41      199.42     13.71 o 
  -4   6   9      201.40      230.47     14.62 o 
  -3   6   9      133.02      121.18     11.19 o 
  -2   6   9        3.64        4.47      9.21 o 
  -1   6   9      270.00      231.82     12.74 o 
   0   6   9       31.20       29.90     13.81 o 
   1   6   9      298.75      328.22     28.62 o 
  -7   7   9        0.97        2.93     13.56 o 
  -6   7   9      203.91      227.71     21.67 o 
  -5   7   9        0.24       22.26     16.49 o 
  -4   7   9      362.16      346.71     17.57 o 
  -3   7   9        8.58       18.08     13.22 o 
  -2   7   9      139.90      146.62     21.01 o 
  -6   8   9        3.62        8.20     15.65 o 
  -5   8   9       69.74       54.56     14.56 o 
  -4   8   9       52.23       62.35     21.09 o 
  -3   8   9      633.46      649.57     24.77 o 
  -6   9   9       73.57       53.48     16.49 o 
  -5   9   9       41.77       27.95     15.57 o 
  -4   9   9      126.74       98.67     15.90 o 
  -3   9   9       16.15       17.32     16.90 o 
 -10   0  10      190.50      165.62     23.68 o 
  -8   0  10      779.53      817.78     26.11 o 
  -6   0  10      367.65      392.53     14.50 o 
  -4   0  10     1764.56     1780.18     31.38 o 
  -2   0  10     1408.85     1413.97     30.46 o 
   0   0  10      736.60      737.86     24.44 o 
   2   0  10      832.43      839.71     28.03 o 
   4   0  10      195.50      203.27     27.62 o 
 -10   1  10       28.96       24.58     16.85 o 
  -9   1  10      562.88      589.34     16.97 o 
  -8   1  10       39.97       37.56     13.17 o 
  -7   1  10      562.37      560.37     11.81 o 
  -6   1  10        5.95        9.81      8.38 o 
  -5   1  10     1049.36     1001.02     17.16 o 
  -4   1  10        8.54        9.46     10.23 o 
  -3   1  10      943.81      987.50     17.91 o 
  -2   1  10       29.37       36.23     12.16 o 
  -1   1  10      966.89     1018.08     18.63 o 
   0   1  10       92.28       94.03     13.47 o 
   1   1  10     1183.96     1227.63     23.58 o 
   2   1  10       18.00       25.08     11.26 o 
   3   1  10       43.38       48.10     12.46 o 
   4   1  10       90.81       85.62     14.58 o 
  -9   2  10       22.64       22.63     12.22 o 
  -8   2  10      898.21      903.71     16.97 o 
  -7   2  10        8.33        7.59      8.92 o 
  -6   2  10      770.24      784.03     24.39 o 
  -5   2  10        0.81       -1.51     16.82 o 
  -4   2  10     1025.93      988.92     26.53 o 
  -3   2  10       50.65       56.75     13.35 o 
  -2   2  10      675.50      693.81     21.49 o 
  -1   2  10       54.97       47.31      7.21 o 
   0   2  10      163.28      153.14      8.30 o 
   1   2  10      114.63      104.89      8.14 o 
   2   2  10      529.71      550.46     15.04 o 
   3   2  10        6.52       18.17     11.67 o 
  -9   3  10      103.01       94.55     11.53 o 
  -8   3  10      228.33      239.75     11.94 o 
  -7   3  10      937.11      954.37     17.25 o 
  -6   3  10        6.69        7.55     12.59 o 
  -5   3  10      966.52      993.43     16.49 o 
  -4   3  10      180.31      178.64     11.37 o 
  -3   3  10      224.66      218.24     12.88 o 
  -2   3  10       18.80       14.19      7.56 o 
  -1   3  10      559.72      538.46     11.86 o 
   0   3  10       32.06       26.23     12.55 o 
   1   3  10      408.36      419.12     10.84 o 
   2   3  10       78.81       61.02     11.76 o 
   3   3  10      625.49      653.99     24.60 o 
  -8   4  10      162.26      131.07     11.81 o 
  -7   4  10        7.14       12.38      9.30 o 
  -6   4  10       79.86       81.73     12.60 o 
  -5   4  10        0.83        0.03      9.55 o 
  -4   4  10      228.94      219.18     18.70 o 
  -3   4  10       54.41       49.74      9.85 o 
  -2   4  10     1200.80     1253.29     27.45 o 
  -1   4  10       26.23       22.07     10.02 o 
   0   4  10      752.97      775.35     27.46 o 
   1   4  10       14.77       17.32      8.63 o 
   2   4  10      423.28      430.56     13.85 o 
  -7   5  10      398.87      405.05     27.20 o 
  -6   5  10        0.02        8.62     12.72 o 
  -5   5  10      237.20      228.36     12.94 o 
  -4   5  10       72.56       68.41     10.80 o 
  -3   5  10      150.52      140.22     13.80 o 
  -2   5  10       46.06       36.34     10.05 o 
  -1   5  10      845.70      872.71     15.55 o 
   0   5  10        2.76       10.04      8.55 o 
   1   5  10      396.05      403.20     20.50 o 
   2   5  10      236.71      247.54     19.58 o 
  -8   6  10      268.55      289.14     18.58 o 
  -7   6  10       44.66       46.61     19.00 o 
  -6   6  10      447.47      452.83     19.75 o 
  -5   6  10       29.38       29.29     18.58 o 
  -4   6  10      469.81      506.30     20.00 o 
  -3   6  10        0.15        4.69     14.98 o 
  -2   6  10      135.44      109.63     20.17 o 
  -1   6  10        1.32       12.80     13.72 o 
   0   6  10       42.81       51.05     15.98 o 
   1   6  10       23.53        8.62     12.97 o 
   2   6  10      432.14      437.01     21.42 o 
   3   6  10        2.04       11.97     16.15 o 
  -7   7  10      236.20      218.42     17.41 o 
  -6   7  10        1.37       14.14     17.57 o 
  -5   7  10      243.15      218.09     19.25 o 
  -4   7  10       68.55       67.28     15.48 o 
  -3   7  10      222.47      220.85     20.25 o 
  -2   7  10       18.32        8.70     13.89 o 
  -1   7  10      232.01      225.20     20.25 o 
   0   7  10      118.76      103.10     16.32 o 
   1   7  10      377.05      359.35     24.19 o 
   2   7  10       13.13       12.05     18.33 o 
   3   7  10      111.03      141.10     22.09 o 
  -7   8  10       73.12       82.60     20.84 o 
  -6   8  10       52.14       50.46     16.90 o 
  -5   8  10        0.11        4.94     15.06 o 
  -4   8  10      285.73      291.56     24.77 o 
  -3   8  10        3.29       21.42     18.83 o 
  -2   8  10      359.09      342.28     24.60 o 
  -1   8  10        0.28        8.95     17.41 o 
   0   8  10      382.93      404.62     22.60 o 
   1   8  10       42.89       38.66     15.65 o 
   2   8  10      309.98      317.17     22.85 o 
   3   8  10       24.28       19.50     19.75 o 
  -6   9  10        5.28        5.36     15.98 o 
  -5   9  10      335.18      323.36     23.77 o 
  -4   9  10        0.33       44.44     25.61 o 
  -3   9  10      343.69      322.78     21.09 o 
  -2   9  10       83.56       79.42     17.49 o 
  -1   9  10      191.47      184.78     27.20 o 
  -9   0  11       86.35       78.08     26.11 o 
  -5   0  11      450.46      468.23     24.44 o 
  -3   0  11      598.34      619.03     25.52 o 
  -1   0  11      378.46      408.39     26.70 o 
   1   0  11      710.21      761.63     28.79 o 
  -9   1  11       16.91       20.32     15.88 o 
  -8   1  11      181.04      174.63     18.12 o 
  -7   1  11       54.88       47.95     21.01 o 
  -6   1  11      143.49      133.48     19.92 o 
  -5   1  11        1.04        2.68     15.31 o 
  -4   1  11      408.22      450.94     20.38 o 
  -3   1  11      102.72       95.47     13.89 o 
  -2   1  11      314.59      304.41     19.09 o 
  -1   1  11       16.03       12.94     12.99 o 
   0   1  11      553.28      564.64     20.67 o 
   1   1  11       50.12       55.01     14.58 o 
  -9   2  11      189.65      191.22     30.63 o 
  -8   2  11        6.25       11.65     10.53 o 
  -7   2  11      123.96      125.95     21.67 o 
  -6   2  11       19.47       27.28     15.31 o 
  -5   2  11      305.79      317.51     22.85 o 
  -4   2  11       33.92       34.06     19.92 o 
  -3   2  11      280.76      287.82     14.15 o 
  -2   2  11        4.59       10.33     12.23 o 
  -1   2  11       52.30       52.01     14.70 o 
   0   2  11       24.03       20.76     13.65 o 
   1   2  11      232.44      214.56     17.97 o 
   2   2  11        1.10        6.61     20.50 o 
  -8   3  11      194.62      189.40     14.21 o 
  -7   3  11       42.61       41.59     13.14 o 
  -6   3  11      377.01      368.56     24.85 o 
  -5   3  11       49.26       64.61     23.60 o 
  -4   3  11       12.19        8.07      9.25 o 
  -3   3  11       39.27       42.48     10.71 o 
  -2   3  11      335.86      362.39     12.53 o 
  -1   3  11        5.08       11.84      9.47 o 
   0   3  11      212.12      203.11     10.83 o 
   1   3  11        1.47       10.13     12.97 o 
  -5   4  11      131.60      140.34     14.14 o 
  -4   4  11        7.83        8.16     11.42 o 
  -3   4  11      268.68      224.07     14.16 o 
  -2   4  11        6.21        1.57      9.80 o 
  -1   4  11       89.96       96.98     14.10 o 
   0   4  11        1.55        7.18     10.59 o 
   1   4  11       66.60       66.87     15.48 o 
  -7   5  11       13.10       16.90     13.98 o 
  -6   5  11      486.47      576.77     22.01 o 
  -5   5  11        0.06       11.63     16.15 o 
  -4   5  11        7.89       12.55     15.48 o 
  -3   5  11        5.33       14.31     15.06 o 
  -2   5  11      163.96      157.67     21.42 o 
  -1   5  11        2.20        5.77     12.05 o 
   0   5  11       87.53       79.75     19.25 o 
   1   5  11       40.91       42.76     13.31 o 
   2   5  11       34.94       35.32     15.23 o 
  -7   6  11       27.04       44.10     16.82 o 
  -6   6  11        4.20        6.28     17.66 o 
  -5   6  11      121.07      105.28     15.48 o 
  -4   6  11       38.33       38.66     13.64 o 
  -3   6  11      186.19      239.85     17.07 o 
  -2   6  11       38.05       19.58     16.24 o 
  -1   6  11       21.28       17.07     17.83 o 
   0   6  11        6.57       16.15     17.16 o 
   1   6  11       37.23       30.88     15.40 o 
   2   6  11       18.45       22.68     19.00 o 
  -8   7  11      251.88      274.16     20.17 o 
  -7   7  11       70.48       75.49     21.59 o 
  -6   7  11       58.48       60.51     20.17 o 
  -5   7  11        2.80        9.87     16.74 o 
  -4   7  11       49.17       59.92     19.00 o 
  -3   7  11       26.24       24.35     15.90 o 
  -2   7  11       43.41       45.61     17.57 o 
  -1   7  11        6.30       18.75     16.82 o 
   0   7  11      139.22      127.37     21.59 o 
   1   7  11       12.95       13.22     15.65 o 
   2   7  11       62.95       43.60     17.16 o 
  -7   8  11      121.94      123.19     24.60 o 
  -6   8  11       68.59       50.63     19.25 o 
  -5   8  11      198.89      218.09     24.52 o 
  -4   8  11       50.75       52.47     20.00 o 
  -3   8  11       54.13       59.75     24.19 o 
  -2   8  11        5.33        7.53     17.99 o 
  -1   8  11       43.70       72.47     22.76 o 
   0   8  11       27.17       36.07     23.60 o 
  -4   0  12      259.33      191.39     24.69 o 
  -2   0  12        3.21       19.58     21.01 o 
  -6   1  12       11.54       15.40     20.42 o 
  -5   1  12       93.30       90.63     21.26 o 
  -4   1  12       10.05       13.56     13.27 o 
  -3   1  12      374.49      390.56     19.67 o 
  -2   1  12        8.37       27.91     15.22 o 
  -1   1  12      256.02      250.31     28.62 o 
  -7   2  12        4.32       23.52     21.67 o 
  -6   2  12       34.78       37.07     18.49 o 
  -5   2  12      114.58      133.40     20.50 o 
  -4   2  12      130.82      139.00     30.29 o 
  -3   2  12       33.79       29.75     15.77 o 
  -2   2  12      118.94       97.49     19.42 o 
  -1   2  12       67.12       62.60     21.34 o 
  -2   3  12      207.62      248.97     27.62 o 
  -1   3  12      278.59      268.97     16.57 o 
   0   3  12        3.44        8.79     14.98 o 
  -4   4  12      537.59      538.52     18.41 o 
  -3   4  12        6.46       21.93     15.73 o 
  -2   4  12      209.05      212.31     16.15 o 
  -1   4  12       68.03       60.92     18.91 o 
   0   4  12        9.42       18.41     15.65 o 
   1   4  12       26.08       30.04     16.24 o 
  -6   5  12       52.50       57.24     14.73 o 
  -5   5  12      133.99      127.79     15.73 o 
  -4   5  12        0.30       18.24     17.16 o 
  -3   5  12      206.73      229.64     22.76 o 
  -2   5  12       50.03       27.28     17.57 o 
  -1   5  12      228.09      225.95     20.00 o 
   0   5  12       15.18        8.70     13.72 o 
   1   5  12        2.87        5.27     14.06 o 
  -7   6  12       41.05       35.73     15.48 o 
  -6   6  12       65.58       45.86     17.74 o 
  -5   6  12        0.03        5.86     19.50 o 
  -4   6  12       74.30       80.26     19.33 o 
  -3   6  12       48.88       43.94     15.73 o 
  -2   6  12       60.57       70.38     20.00 o 
  -1   6  12       16.21       26.36     16.65 o 
   0   6  12      148.68      179.76     24.85 o 
   1   6  12       40.00       36.07     18.41 o 
  -7   7  12       81.05       71.13     18.16 o 
  -6   7  12        4.84        7.78     17.07 o 
  -5   7  12       65.89       64.77     17.07 o 
  -4   7  12        6.40       19.50     16.82 o 
  -3   7  12       89.05       99.42     17.83 o 
  -2   7  12        0.66        2.93     20.00 o 
  -1   7  12       82.71       78.00     21.76 o 
   0   7  12        1.89        0.92     16.15 o 
   1   7  12       61.04       51.55     19.92 o 
  -2   4  13        0.63       10.54     13.98 o 
  -1   4  13      160.57      161.43     22.43 o 
   0   4  13       31.73       31.97     15.98 o 
  -4   5  13      225.34      184.11     18.91 o 
  -3   5  13       10.09       19.75     16.65 o 
  -2   5  13      505.80      470.23     22.34 o 
  -1   5  13       40.15       42.35     16.57 o 
   0   5  13      251.25      266.12     21.34 o 
  -5   6  13      258.38      255.58     22.68 o 
  -4   6  13       78.90       73.73     23.68 o 
  -3   6  13      206.85      218.25     20.08 o 
  -2   6  13       46.20       44.69     20.42 o 
  -1   6  13      255.48      245.03     27.37 o 
   0   6  13        0.03       14.65     20.42 o 
   1   6  13      370.10      338.68     21.17 o 
                                                 
